# Supplementary material for: Hypericum perforatum L. extract alleviates metabolic-associated fatty liver disease through inflammation, lipid metabolism and ferroptosis modulation: a multi-omics perspective
Source: Chin Med. 2025 Dec 3;20:210. doi: 10.1186/s13020-025-01248-1 (PMC12673736; doi:10.1186/s13020-025-01248-1)
Supplement: Supplementary file 2 — Additional file 2. [file 13020_2025_1248_MOESM2_ESM.xlsx]

## Sheet: Table S1 Primer sequences
Table S1 The primer sequences for RT-qPCR
Gene	Forward Primer Sequence (5’-3')	Reverse Primer Sequence (3’-5')
GCLC	ACATCTACCACGCAGTCAAGG	CAACATGTACTCCACCTCGTCA
GPX4	CCTCCCCAGTACTGCAACAG	GCACACGAAACCCCTGTACT
HMOX1	GCTAGCCTGGTGCAAGATACT	AAGCTGAGAGTGAGGACCCA
SLC7A11	ATCTCCCCCAAGGGCATACT	GCATAGGACAGGGCTCCAAA
FTH1	GGAGCATGCCGAGAAACTGA	GTCATCACGGTCTGGTTTCTTT
TFRC	TAGGCCGCGGGTTCGAG	TGCTACAAGGGAGTACCCCGA
ACSL4	CTTCCTCTTAAGGCCGGGAC	TCTCTTTGCCATAGCGTTTTTAGAT
Nrf2	CGAGATATACGCAGGAGAGGTAAGA	GCTCGACAATGTTCTCCAGCTT
COX2	AGAAGCGAGGACCTGGGTTCAG	ACACCTCTCCACCGATGACCTG
NF-κB	AATTGCCCCGGCAT	ATGCGCCAATGCCCT
PPARα	GAAGCCTACCTGAAGAAC	CGGATTGTTGCTAGTCTT
PPARg	CATCAGGCTTCCACTATG	GACAGTTAAGATCACACCTAT
GAPDH	GATGCCCCCATGTTTGTGAT	GGCATGGACTGTGGTCATGAG

## Sheet: Table S2 Compound targets
2,4-Cresotic acid	CA1
2,4-Cresotic acid	CA12
2,4-Cresotic acid	CA2
2,4-Cresotic acid	CA9
2,4-Cresotic acid	LDHA
2,4-Cresotic acid	LDHB
3alpha-Mannobiose	FGF1
3alpha-Mannobiose	HPSE
3alpha-Mannobiose	HSP90AA1
3alpha-Mannobiose	VEGFA
3-Furancarboxylic acid	AKR1B1
3-Furancarboxylic acid	SLC22A6
4-Hydroxycinnamic acid	ACPH-1
4-Hydroxycinnamic acid	AKT
4-Hydroxycinnamic acid	ATF4
4-Hydroxycinnamic acid	ATG7
4-Hydroxycinnamic acid	BAX
4-Hydroxycinnamic acid	BCL2
4-Hydroxycinnamic acid	BCL2L1
4-Hydroxycinnamic acid	CASP3
4-Hydroxycinnamic acid	CASP9
4-Hydroxycinnamic acid	CAT
4-Hydroxycinnamic acid	CEBPA
4-Hydroxycinnamic acid	CPT1A
4-Hydroxycinnamic acid	CRP
4-Hydroxycinnamic acid	CYP11A1
4-Hydroxycinnamic acid	CYP1A1
4-Hydroxycinnamic acid	CYP1A2
4-Hydroxycinnamic acid	CYP2E1
4-Hydroxycinnamic acid	CYP6AS2
4-Hydroxycinnamic acid	CYP6AS5
4-Hydroxycinnamic acid	EIF2AK3
4-Hydroxycinnamic acid	EIF2S1
4-Hydroxycinnamic acid	GSK3B
4-Hydroxycinnamic acid	GSR
4-Hydroxycinnamic acid	GYS2
4-Hydroxycinnamic acid	HMOX1
4-Hydroxycinnamic acid	HSPA5
4-Hydroxycinnamic acid	IL1B
4-Hydroxycinnamic acid	IL6
4-Hydroxycinnamic acid	INSR
4-Hydroxycinnamic acid	IRS1
4-Hydroxycinnamic acid	NFE2L2
4-Hydroxycinnamic acid	NOS2
4-Hydroxycinnamic acid	PCK1
4-Hydroxycinnamic acid	PIK3R1
4-Hydroxycinnamic acid	PPARG
4-Hydroxycinnamic acid	PTGS2
4-Hydroxycinnamic acid	PYGL
4-Hydroxycinnamic acid	RELA
4-Hydroxycinnamic acid	SLC2A4
4-Hydroxycinnamic acid	SULT1A1
4-Hydroxycinnamic acid	SULT2A1
4-Hydroxycinnamic acid	TNF
4-Hydroxycinnamic acid	TP53
4-Hydroxycinnamic acid	TYR
4-Phenylisovaline	CACNA2D1
4-Phenylisovaline	SLC7A5
5-(Phenylsulfonyl)-2-thiophenecarboxylic acid	MAP3K8
5-(Phenylsulfonyl)-2-thiophenecarboxylic acid	NOTUM
5-Feruloylquinic acid	AKR1B1
5-Feruloylquinic acid	MMP13
5-Hydroxyorientanol F	MAOB
5-Hydroxyorientanol F	ODC1
9-Hydroxynonanoic acid	FABP2
9-Hydroxynonanoic acid	FABP3
9-Hydroxynonanoic acid	FABP5
9-Hydroxynonanoic acid	FFAR1
9-Hydroxynonanoic acid	PPARA
9-Hydroxynonanoic acid	PPARD
9-Hydroxynonanoic acid	SLC22A6
Acoric acid	AVPR1A
Acoric acid	FNTA
Acoric acid	FNTB
Acoric acid	GPBAR1
Acoric acid	HSD11B1
Acoric acid	PPARA
Aldosterone	ACE
Aldosterone	ACE
Aldosterone	ACTA2
Aldosterone	AGT
Aldosterone	AGT
Aldosterone	ALPL
Aldosterone	CACNA1D
Aldosterone	CACNA1H
Aldosterone	CDH1
Aldosterone	CYP11B1
Aldosterone	CYP11B2
Aldosterone	CYP11B2
Aldosterone	CYP17A1
Aldosterone	GCLC
Aldosterone	HSD11B2
Aldosterone	IL18
Aldosterone	KCNJ5
Aldosterone	LOC106799833
Aldosterone	LOC106799834
Aldosterone	NFE2L2
Aldosterone	NR3C1
Aldosterone	NR3C2
Aldosterone	NR3C2
Aldosterone	REN
Aldosterone	SCNN1A
Aldosterone	SCNN1A
Aldosterone	SCNN1B
Aldosterone	SCNN1G
Aldosterone	SERPINE1
Aldosterone	SOD1
Aldosterone	TGFB1
Aldosterone	UGT2B7
Alpinetin	ACHE
Alpinetin	AHR
Alpinetin	AHR
Alpinetin	ARNT
Alpinetin	ATG5
Alpinetin	ATG7
Alpinetin	BECN1
Alpinetin	CASP3
Alpinetin	CLDN7
Alpinetin	CYP1A1
Alpinetin	HIF1A
Alpinetin	MAP1LC3B
Alpinetin	MIR211
Alpinetin	MPO
Alpinetin	NFKB1
Alpinetin	OCLN
Alpinetin	RPS6
Alpinetin	RPS6KB1
Alpinetin	SQSTM1
Alpinetin	SUV39H1
Alpinetin	SUV39H1
Alpinetin	TNF
Alpinetin	TSC2
Averantin	ELANE
Averantin	FTO
Averantin	HNF4A
Azelaic acid	ACSM2B
Azelaic acid	AKR1D1
Azelaic acid	BCL2L1
Azelaic acid	CAT
Azelaic acid	CD68
Azelaic acid	CYCS
Azelaic acid	DCT
Azelaic acid	FGFR2
Azelaic acid	GNA15
Azelaic acid	GNAL
Azelaic acid	IGFBP3
Azelaic acid	MAPK1
Azelaic acid	MAPK14
Azelaic acid	MAPK3
Azelaic acid	MITF
Azelaic acid	OR55B4
Azelaic acid	PLAT
Azelaic acid	PLAU
Azelaic acid	POLA1
Azelaic acid	POR
Azelaic acid	PPARG
Azelaic acid	PRDX5
Azelaic acid	SERPINE1
Azelaic acid	SOD1
Azelaic acid	SOD2-OT1
Azelaic acid	SRD5A1
Azelaic acid	SRD5A2
Azelaic acid	TXN
Azelaic acid	TYR
Azelaic acid	TYR
Azelaic acid	TYRP1
Azelaic acid	XDH
Baicalein	ABCB1
Baicalein	ABCC2
Baicalein	ACTA2
Baicalein	AHR
Baicalein	AKT1
Baicalein	ALOX12
Baicalein	ALOX12
Baicalein	BAX
Baicalein	BAX
Baicalein	BCL2
Baicalein	BIRC5
Baicalein	CASP1
Baicalein	CASP3
Baicalein	CASP3
Baicalein	CASP9
Baicalein	CCNB1
Baicalein	CCND1
Baicalein	CDK1
Baicalein	COL1A1
Baicalein	CYCS
Baicalein	CYP1A1
Baicalein	CYP1A2
Baicalein	CYP1B1
Baicalein	CYP3A4
Baicalein	EGFR
Baicalein	EGLN1
Baicalein	GPX4
Baicalein	GSK3B
Baicalein	GUSB
Baicalein	HIF1A
Baicalein	HMOX1
Baicalein	MAPK1
Baicalein	MAPK14
Baicalein	MAPK3
Baicalein	MIR3663
Baicalein	MMP9
Baicalein	NOS2
Baicalein	PTGS2
Baicalein	RELA
Baicalein	SIRT1
Baicalein	SNCA
Baicalein	STMN1
Baicalein	TGFB1
Baicalein	TNF
Baicalein	TP53
Baicalein	TP53
Baicalein	UGT1A
Baicalein	XDH
Baicalein	XDH
Benzoic acid	ABAT
Benzoic acid	ALB
Benzoic acid	BAAT
Benzoic acid	BCHE
Benzoic acid	CASP3
Benzoic acid	CAT
Benzoic acid	CPT2
Benzoic acid	DAO
Benzoic acid	FABP2
Benzoic acid	FASN
Benzoic acid	IL6
Benzoic acid	LIPA
Benzoic acid	OTC
Benzoic acid	PPARG
Benzoic acid	RARA
Benzoic acid	RARB
Benzoic acid	SLC16A1
Benzoic acid	SLC17A5
Benzoic acid	SLC22A7
Benzoic acid	SLC4A2
Benzoic acid	STAT3
Benzoic acid	TNF
Caffeic acid	ACHE
Caffeic acid	ALB
Caffeic acid	ALOX15
Caffeic acid	ALOX5
Caffeic acid	ALOX5
Caffeic acid	ALPI
Caffeic acid	APP
Caffeic acid	CASP3
Caffeic acid	CAT
Caffeic acid	CCL2
Caffeic acid	CD36
Caffeic acid	COX2
Caffeic acid	FAAH
Caffeic acid	FASN
Caffeic acid	GAA
Caffeic acid	GSR
Caffeic acid	HSD17B10
Caffeic acid	IL6
Caffeic acid	MPO
Caffeic acid	NT5E
Caffeic acid	PPARA
Caffeic acid	PPARG
Caffeic acid	PTGS2
Caffeic acid	TNF
Caffeic acid	TP53
Caffeic acid	VDR
Caffeic acid	XDH
Caffeic acid	XDH
Camaldulenside	AKR1B1
Camaldulenside	BACE1
Camaldulenside	HSP90AB1
Camaldulenside	IL2
Camaldulenside	KLK1
Camaldulenside	KLK2
Camaldulenside	PRKCG
Camaldulenside	TP53
Caproic acid	ABAT
Caproic acid	ACADM
Caproic acid	ACADVL
Caproic acid	ALB
Caproic acid	BAAT
Caproic acid	BCKDHA
Caproic acid	BCKDHB
Caproic acid	CPT2
Caproic acid	DCXR
Caproic acid	FABP1
Caproic acid	FABP2
Caproic acid	FABP3
Caproic acid	FABP4
Caproic acid	FASN
Caproic acid	HADHA
Caproic acid	LEPR
Caproic acid	LIAS
Caproic acid	PPARG
Caproic acid	RARA
Caproic acid	SLC7A7
Cardamonin	ACHE
Cardamonin	ALB
Cardamonin	BCL2
Cardamonin	CASP3
Cardamonin	CAT
Cardamonin	CTNNB1
Cardamonin	GPX2
Cardamonin	HMOX1
Cardamonin	IL1B
Cardamonin	IL6
Cardamonin	IL6
Cardamonin	MIR494
Cardamonin	MITF
Cardamonin	MPO
Cardamonin	NFKB1
Cardamonin	NFKB1
Cardamonin	NOS2
Cardamonin	NOS3
Cardamonin	PARP1
Cardamonin	PVT1
Cardamonin	RPTOR
Cardamonin	STAT3
Cardamonin	SUMO1
Cardamonin	TNF
Cardamonin	TNF
Cardamonin	TRPA1
Cardamonin	TXNRD1
Cardamonin	TYR
Cholic acid	ABCB11
Cholic acid	ABCB11
Cholic acid	ABCB4
Cholic acid	ABCC2
Cholic acid	ABCC3
Cholic acid	ABCG5
Cholic acid	ABCG8
Cholic acid	ACADVL
Cholic acid	AKR1D1
Cholic acid	AMACR
Cholic acid	BAAT
Cholic acid	CASP3
Cholic acid	CAT
Cholic acid	CCND1
Cholic acid	CRP
Cholic acid	CYP3A4
Cholic acid	CYP7A1
Cholic acid	FABP1
Cholic acid	FABP6
Cholic acid	HADHA
Cholic acid	HMGCR
Cholic acid	HSD3B7
Cholic acid	LCAT
Cholic acid	LPL
Cholic acid	MET
Cholic acid	NFE2L2
Cholic acid	NR0B2
Cholic acid	NR1H3
Cholic acid	NR1H4
Cholic acid	NR1H4
Cholic acid	PON1
Cholic acid	PPARA
Cholic acid	SLC10A1
Cholic acid	SLC10A1
Cholic acid	SLC10A2
Cholic acid	SLC17A5
Cholic acid	SLC27A5
Cholic acid	SOD2
Cholic acid	SREBF1
Corilagin	ACE2
Corilagin	AIF1
Corilagin	AKT1
Corilagin	ATF4
Corilagin	BAX
Corilagin	BCL2
Corilagin	CASP3
Corilagin	CAT
Corilagin	CD44
Corilagin	HMOX1
Corilagin	IL1B
Corilagin	IL6
Corilagin	NFE2L2
Corilagin	NLRP3
Corilagin	NOS2
Corilagin	PGR-AS1
Corilagin	PREP
Corilagin	PTGS2
Corilagin	PYCARD
Corilagin	STAT3
Corilagin	TLR2
Corilagin	TNF
Corilagin	TNF
Corilagin	TNFSF11
Corilagin	TRL-TAG1-1
Corilagin	XDH
Cryptochlorogenic acid	AKR1B1
Cryptochlorogenic acid	AKR1B10
Cryptochlorogenic acid	CAT
Endocrocin	ESR1
Endocrocin	FTO
Eriodictyol	ALOX15
Eriodictyol	ALPG
Eriodictyol	ALPI
Eriodictyol	ALPL
Eriodictyol	APEX1
Eriodictyol	CAT
Eriodictyol	CYP3A4
Eriodictyol	FOXL2
Eriodictyol	GBA3
Eriodictyol	HMOX1
Eriodictyol	KDM4A
Eriodictyol	KDM4E
Eriodictyol	LCT
Eriodictyol	MAPK1
Eriodictyol	NFE2L2
Eriodictyol	NQO1
Eriodictyol	POLH
Eriodictyol	POLI
Eriodictyol	POLK
Eriodictyol	SULT1A3
Eriodictyol	TAS2R14
Eriodictyol	UGT1A1
Gentisic acid	AOX1
Gentisic acid	APP
Gentisic acid	BDNF-AS
Gentisic acid	CYP2C9
Gentisic acid	FGF1
Gentisic acid	GLUL
Gentisic acid	GLYAT
Gentisic acid	GSTZ1
Gentisic acid	HADHA
Gentisic acid	LCN2
Gentisic acid	PAM
Gentisic acid	PGR-AS1
Gentisic acid	PLA2G2A
Gentisic acid	PNLIP
Gentisic acid	TYR
Gentisic acid	UGT1A1
hyperoside	ACHE
hyperoside	ADRB2
hyperoside	AGER
hyperoside	BAX
hyperoside	BIRC5
hyperoside	CASP3
hyperoside	CAT
hyperoside	CCND1
hyperoside	CYP2E1
hyperoside	EHMT2
hyperoside	GAA
hyperoside	GLI1
hyperoside	KDM4E
hyperoside	MIR21
hyperoside	MIR27A
hyperoside	MIRLET7A1
hyperoside	NFKB1
hyperoside	NOS3
hyperoside	PARP1
hyperoside	PDCD4
hyperoside	SHH
hyperoside	SMO
hyperoside	SP1
hyperoside	SULT1C4
hyperoside	TNF
hyperoside	ZBTB10
Icaritin	ACTA2
Icaritin	ALPL
Icaritin	BGLAP
Icaritin	CHAT
Icaritin	COL1A1
Icaritin	COL1A2
Icaritin	CTNNB1
Icaritin	CYP1A2
Icaritin	CYP2C19
Icaritin	CYP2C9
Icaritin	CYP3A4
Icaritin	CYP3A5
Icaritin	DKK1
Icaritin	ESR1
Icaritin	ESR2
Icaritin	FGF5
Icaritin	GSK3B
Icaritin	LDHA
Icaritin	MAPK14
Icaritin	MDM2
Icaritin	NFKB1
Icaritin	PGR
Icaritin	PKM
Icaritin	POU5F1
Icaritin	PPARG
Icaritin	RUNX2
Icaritin	SLC2A1
Icaritin	SOD1
Icaritin	TBX1
Icaritin	TGFB1
Icaritin	TNFRSF11B
Icaritin	TNFSF11
Icaritin	TP53
Icaritin	TUBB3
Icaritin	WNT3A
Isochlorogenic acid C	AKR1B1
Isochlorogenic acid C	AKR1B10
Isochlorogenic acid C	APP
Isochlorogenic acid C	APP
Isochlorogenic acid C	ATP5F1C
Isochlorogenic acid C	CAT
Isochlorogenic acid C	CERNA3
Isochlorogenic acid C	IL6
Isochlorogenic acid C	SOD1
Isochlorogenic acid C	SOD2-OT1
Isochlorogenic acid C	TRPV3
Laurylsulfuric acid	CA13
Morin	ABCA1
Morin	ABCB1
Morin	ABCB1
Morin	ABCB11
Morin	ACTA2
Morin	ADORA1
Morin	ADORA2A
Morin	AHR
Morin	AKT1
Morin	AR
Morin	BAX
Morin	BCL2
Morin	BCL2L1
Morin	BDNF
Morin	CASP3
Morin	CASP9
Morin	CAT
Morin	CCL2
Morin	COL2A1
Morin	CP
Morin	CTSD
Morin	CYCS
Morin	CYP1A1
Morin	EIF2AK3
Morin	ESR2
Morin	FASN
Morin	FASN
Morin	GPT
Morin	GSK3B
Morin	HMOX1
Morin	IL17A
Morin	IL1B
Morin	IL6
Morin	INS1
Morin	MCL1
Morin	NFE2L2
Morin	NOS2
Morin	OXA1L
Morin	PPARG
Morin	PTGS2
Morin	RELA
Morin	SLC22A12
Morin	TNF
Morin	UGT1A1
Morin	UGT1A1
Morin	VEGFA
Naringenin	ABCC1
Naringenin	AKT1
Naringenin	APOB
Naringenin	BAX
Naringenin	BCL2
Naringenin	CASP3
Naringenin	CASP9
Naringenin	CAT
Naringenin	CDKN1A
Naringenin	CYP1A1
Naringenin	CYP1B1
Naringenin	ESR1
Naringenin	ESR1
Naringenin	ESR2
Naringenin	GPER1
Naringenin	HMGCR
Naringenin	HMOX1
Naringenin	IL6
Naringenin	KCNH2
Naringenin	MAPK1
Naringenin	MAPK3
Naringenin	MMP9
Naringenin	MTTP
Naringenin	NFE2L2
Naringenin	NOS2
Naringenin	PPARG
Naringenin	TNF
Naringenin	UGT2B15
Naringin	ABCB1
Naringin	ACE
Naringin	ACHE
Naringin	ADA
Naringin	ADA
Naringin	AKT1
Naringin	ALPP
Naringin	BAX
Naringin	BCL2
Naringin	BGLAP
Naringin	BMP2
Naringin	BMP2
Naringin	CASP3
Naringin	CASP3
Naringin	CASP9
Naringin	CAT
Naringin	CDK2
Naringin	CDK4
Naringin	CDKN1A
Naringin	CHAC2
Naringin	CYP1A1
Naringin	CYP2A6
Naringin	CYP3A4
Naringin	DNAH8
Naringin	FOS
Naringin	GCLC
Naringin	GUSB
Naringin	HMGCR
Naringin	HMOX1
Naringin	HRAS
Naringin	IL1B
Naringin	IL6
Naringin	JUN
Naringin	JUN
Naringin	LEPR
Naringin	MAOA
Naringin	MAPK1
Naringin	MAPK14
Naringin	MAPK3
Naringin	MMP2
Naringin	MMP9
Naringin	NFE2L2
Naringin	PARP1
Naringin	PDE5A
Naringin	PIK3R1
Naringin	RAF1
Naringin	SCARNA5
Naringin	SLCO1A2
Naringin	SLCO1A2
Naringin	SOD2
Naringin	SPN
Naringin	TNF
Naringin	TP53
Parvisoflavone B	ALDH2
Parvisoflavone B	CA13
Parvisoflavone B	CA7
Phytolaccagenin	AKR1B10
Phytolaccagenin	HSD11B1
Phytolaccagenin	PTGS2
Phytolaccagenin	PTPN1
Picraquassioside A	SLC5A1
Picraquassioside A	SLC5A2
Pinoquercetin	NOX4
Pinoquercetin	AKR1B1
Pinoquercetin	EGFR
Pinoquercetin	XDH
Pinoquercetin	CA2
Pinoquercetin	CA7
Pinoquercetin	CA12
Pinoquercetin	CA4
Pinoquercetin	CYP1B1
Pyrocatechol	ALAS2
Pyrocatechol	CASP3
Pyrocatechol	CASP7
Pyrocatechol	COMT
Pyrocatechol	COMT
Pyrocatechol	COMT
Pyrocatechol	COMTD1
Pyrocatechol	CYP1B1
Pyrocatechol	CYP2E1
Pyrocatechol	DRD2
Pyrocatechol	DRD4
Pyrocatechol	GATA1
Pyrocatechol	HBB
Pyrocatechol	HMBS
Pyrocatechol	MAOA
Pyrocatechol	MYB
Pyrocatechol	MYB
Pyrocatechol	SLC6A3
Pyrocatechol	SLC6A4
Pyrocatechol	TOMT
Pyrocatechol	UGT2B7
Pyrocatechuic acid	APP
Pyrocatechuic acid	COMT
Pyrocatechuic acid	GLYAT
Pyrocatechuic acid	LCN2
Pyrocatechuic acid	LIPA
Pyrocatechuic acid	MMP2
Pyrocatechuic acid	PRDX3
Pyrocatechuic acid	SNCA
Pyrocatechuic acid	SULT1A3
Pyrocatechuic acid	UGT1A1
Quinate	AKT1
Quinate	FTH1
Quinate	GCLC
Quinate	HMOX1
Quinate	IL1B
Quinate	IL6
Quinate	MAPK1
Quinate	MAPK3
Quinate	MAPK8
Quinate	MAPK9
Quinate	NFE2L2
Quinate	RELA
Quinate	TNF
Reynoutrin	ACHE
Reynoutrin	ADRA2C
Reynoutrin	AKR1B1
Reynoutrin	CA12
Reynoutrin	CA2
Reynoutrin	CA4
Reynoutrin	CA7
Reynoutrin	NOX4
Reynoutrin	NQO2
Rhamnetin	ELAVL3
Rhamnetin	HSPB1
Rhamnetin	IP6K2
Rhamnetin	IPMK
Rhamnetin	KDM4E
Rhamnetin	MAPK11
Rhamnetin	MAPK12
Rhamnetin	MAPK13
Rhamnetin	MAPK14
Rhamnetin	MAPK8
Rhamnetin	MAPT
Rhamnetin	MIR148B
Rhamnetin	MIR34A
Rhamnetin	NFKB1
Rhamnetin	NFKB2
Rhamnetin	NOTCH1
Rhamnetin	NR1I2
Rhamnetin	POLK
Rhamnetin	THRB
Rhodomyrtone	ALOX5
Rhodomyrtone	PTGES
Rutin	AFP
Rutin	AKR1C1
Rutin	AKR1C3
Rutin	BAX
Rutin	BCL2
Rutin	CASP3
Rutin	CASP3
Rutin	CAT
Rutin	CAT
Rutin	CBR1
Rutin	CXCL8
Rutin	CYP1A1
Rutin	CYP2C8
Rutin	CYP2C9
Rutin	CYP2D6
Rutin	CYP3A4
Rutin	GAA
Rutin	IFNG
Rutin	IL1B
Rutin	IL6
Rutin	MAPK1
Rutin	MAPK3
Rutin	NFKB1
Rutin	NFKB2
Rutin	NOS2
Rutin	OXA1L
Rutin	PTGS2
Rutin	RELA
Rutin	SOD1
Rutin	TNF
Rutin	TNF
Rutin	VEGFA
Rutin	XDH
Taurodeoxycholic acid	ABCB11
Taurodeoxycholic acid	ABCB11
Taurodeoxycholic acid	ABCC2
Taurodeoxycholic acid	ACP1
Taurodeoxycholic acid	AGT
Taurodeoxycholic acid	AHR
Taurodeoxycholic acid	ALB
Taurodeoxycholic acid	APAF1
Taurodeoxycholic acid	APOB
Taurodeoxycholic acid	APP
Taurodeoxycholic acid	ATF4
Taurodeoxycholic acid	ATF6
Taurodeoxycholic acid	BAD
Taurodeoxycholic acid	BAX
Taurodeoxycholic acid	BCL2
Taurodeoxycholic acid	CASP1
Taurodeoxycholic acid	CASP12
Taurodeoxycholic acid	CASP3
Taurodeoxycholic acid	CASP9
Taurodeoxycholic acid	CCND1
Taurodeoxycholic acid	CREB1
Taurodeoxycholic acid	CYP3A4
Taurodeoxycholic acid	CYP7A1
Taurodeoxycholic acid	DDIT3
Taurodeoxycholic acid	EIF2AK3
Taurodeoxycholic acid	EIF2S1
Taurodeoxycholic acid	ERN1
Taurodeoxycholic acid	GAD1
Taurodeoxycholic acid	GPBAR1
Taurodeoxycholic acid	GPBAR1
Taurodeoxycholic acid	GPT
Taurodeoxycholic acid	HSPA5
Taurodeoxycholic acid	IL10
Taurodeoxycholic acid	IL18
Taurodeoxycholic acid	IL1B
Taurodeoxycholic acid	IL6
Taurodeoxycholic acid	MEF2A
Taurodeoxycholic acid	NEU1
Taurodeoxycholic acid	NLRP3
Taurodeoxycholic acid	NR1H4
Taurodeoxycholic acid	NR1H4
Taurodeoxycholic acid	NR3C2
Taurodeoxycholic acid	PIK3CA
Taurodeoxycholic acid	PLA2G6
Taurodeoxycholic acid	PPARGC1A
Taurodeoxycholic acid	PSEN1
Taurodeoxycholic acid	SLC10A1
Taurodeoxycholic acid	SLC10A2
Taurodeoxycholic acid	SLC2A4
Taurodeoxycholic acid	SLC51B
Taurodeoxycholic acid	SLC51B
Taurodeoxycholic acid	SLCO1A1
Taurodeoxycholic acid	SLCO1B1
Taurodeoxycholic acid	TGFB1
Taurodeoxycholic acid	TNF
Taurodeoxycholic acid	XBP1
Traumatic acid	ABAT
Traumatic acid	ABCB1
Traumatic acid	ACADM
Traumatic acid	ALB
Traumatic acid	AMACR
Traumatic acid	APOE
Traumatic acid	BCKDHA
Traumatic acid	BCKDHB
Traumatic acid	BCKDK
Traumatic acid	CPT1A
Traumatic acid	CPT2
Traumatic acid	DDC
Traumatic acid	FABP2
Traumatic acid	FASN
Traumatic acid	GAA
Traumatic acid	GFAP
Traumatic acid	GNE
Traumatic acid	HADHA
Traumatic acid	INS
Traumatic acid	LIAS
Traumatic acid	LIPA
Traumatic acid	MTHFR
Traumatic acid	SLC10A2
Traumatic acid	SLC17A5
Traumatic acid	SLC22A6
Traumatic acid	SLC22A8
Traumatic acid	SLC6A19
Traumatic acid	SLCO4C1
Traumatic acid	SMPD1
Wogonin	ADIPOQ
Wogonin	AKT1
Wogonin	BAX
Wogonin	BAX
Wogonin	BCL2
Wogonin	CASP3
Wogonin	CASP8
Wogonin	CASP9
Wogonin	CAT
Wogonin	CCND1
Wogonin	CCND1
Wogonin	CDK4
Wogonin	CDKN1A
Wogonin	CTNNB1
Wogonin	CXCL8
Wogonin	CYP1A1
Wogonin	DKK1
Wogonin	FLT1
Wogonin	GFAP
Wogonin	GSK3B
Wogonin	GUSB
Wogonin	IFNG
Wogonin	IL1B
Wogonin	IL6
Wogonin	JUN
Wogonin	KDR
Wogonin	MAPK1
Wogonin	MAPK3
Wogonin	MMP9
Wogonin	MYC
Wogonin	NFE2L2
Wogonin	NOS2
Wogonin	PTGS2
Wogonin	PTGS2
Wogonin	RELA
Wogonin	TNF
Wogonin	TNFSF10
3-Pyridinecarboxamide	LYZ
3-Pyridinecarboxamide	PTGS1
3-Pyridinecarboxamide	PTGS2
3-Pyridinecarboxamide	PRSS3
3-Pyridinecarboxamide	SIRT1
3-Pyridinecarboxamide	CASP3
3-Pyridinecarboxamide	MAPK3
3-Pyridinecarboxamide	MAPK1
3-Pyridinecarboxamide	MCL1
3-Pyridinecarboxamide	TGFB1
3-Pyridinecarboxamide	TNF
3-Pyridinecarboxamide	TNFSF10
3-Pyridinecarboxamide	CAT
3-Pyridinecarboxamide	CASP9
Alizarin	CYP1A1
Alizarin	MAPK1
Alizarin	CYP1A2
Alizarin	MUC5AC
Alizarin	UGT2B15
Alizarin	AHR
Alizarin	CYP1B1
Alizarin	CYP2A6
Alizarin	CYP2C9
Alizarin	BGLAP
Alizarin	BMP2
Alizarin	ALPP
Alizarin	RUNX2
Alizarin	CD36
Alizarin	SPP1
Alizarin	IBSP
Alnustone	CYP19A1
Alnustone	SRD5A1
Alprenolol	ADRB1
Alprenolol	ADRB2
Alprenolol	EGFR
Alprenolol	MAPK1
Alprenolol	MAPK3
Alprenolol	ARRB1
Alprenolol	ADRB3
Alprenolol	ARRB2
Alprenolol	HBEGF
Alprenolol	CS
Alprenolol	MIR125A
Alprenolol	MIR125B-1
Alprenolol	MIR150
Alprenolol	MIR214
Alprenolol	REN
Alprenolol	GNAS
Alprenolol	GRK2
Alprenolol	HTR2A
Alprenolol	NPPA
Alprenolol	ODC1
Alprenolol	POMC
Alprenolol	SLC22A2
Alprenolol	ADRB1
Alprenolol	ADRB2
Alprenolol	HTR1A
Alprenolol	ADRB3
Anastrozole	CYP19A1
Anastrozole	MKI67
Anastrozole	CYCS
Anastrozole	FSHB
Anastrozole	GJA1
Anastrozole	LHB
Anastrozole	PGR
Anastrozole	POR
Anastrozole	SLC22A2
Anastrozole	SPG1
Anastrozole	CYP19A1
Anastrozole	ESR1
Anastrozole	PGR
Anastrozole	IGFBP3
Anastrozole	EGFR
Anastrozole	BGLAP
Anastrozole	ERBB2
Anastrozole	SHBG
Baicalein	TGFB1
Baicalein	CYP1A1
Baicalein	HMOX1
Baicalein	MIR3663
Baicalein	ABCB1
Baicalein	AHR
Baicalein	AKT1
Baicalein	CCND1
Baicalein	MAPK1
Baicalein	RELA
Baicalein	NOS2
Baicalein	TP53
Baicalein	ACTA2
Baicalein	BCL2
Baicalein	CYP1B1
Baicalin	F10
Baicalin	PTPN22
Baicalin	SNCA
Baicalin	NFE2L2
Baicalin	BAX
Baicalin	BCL2
Baicalin	TNF
Baicalin	CYP1A2
Baicalin	IL1B
Baicalin	HMOX1
Baicalin	HNF1A
Baicalin	HNF4A
Baicalin	IL6
Baicalin	NOS2
Baicalin	CASP3
Baicalin	CYP1A1
Baicalin	RELA
Baicalin	NLRP3
Baicalin	XDH
Baicalin	CASP1
Baicalin	CCND1
Baicalin	PYCARD
Baicalin	TLR4
Baicalin	ACHE
Baicalin	AHR
Baicalin	CAT
Baicalin	EGF
Benzotript	CCK
Benzotript	GAST
Benzotript	CCKBR
Benzotript	HADHA
Benzotript	CCKAR
Benzotript	CD36
Benzotript	MMP1
Benzotript	BSG
Benzotript	AP1G1
Benzotript	GGA2
Calycosin	AR
Calycosin	ADRB2
Calycosin	CALML5
Calycosin	PRKACA
Calycosin	CDK1
Calycosin	PDE3A
Calycosin	CCNA2
Calycosin	DPP3
Calycosin	ESR2
Calycosin	GSK3B
Calycosin	HSP90AA1
Calycosin	MAPK14
Calycosin	NOS2
Calycosin	PNRC2
Calycosin	PPARG
Calycosin	PTGS1
Calycosin	PTGS2
Calycosin	PIM1
Calycosin	RXRA
Calycosin	CHEK1
Calycosin	PRSS1
Calycosin	NRF1
Calycosin	ATP5F1A
Calycosin	NDUFB8
Calycosin	SDHB
Calycosin	UQCRC2
Calycosin	HIF1A
Calycosin	ALB
Calycosin	PPARGC1A
Calycosin	TFAM
Calycosin	ACHE
Calycosin	EPO
Calycosin	ESR1
Calycosin	ESR2
Calycosin	IL33
Canadine	HTR2A
Canadine	HTR2C
Canadine	HTR3A
Canadine	ADRA1A
Canadine	ADRA1B
Canadine	ADRA1D
Canadine	ADRA2C
Canadine	ADRB2
Canadine	KCNU1
Canadine	CALML5
Canadine	PDE10A
Canadine	PRKACA
Canadine	F10
Canadine	DRD1
Canadine	DRD1
Canadine	OPRD1
Canadine	HSP90AA1
Canadine	CHRM1
Canadine	CHRM2
Canadine	CHRM3
Canadine	CHRM4
Canadine	CHRM5
Canadine	OPRM1
Canadine	KCNC2
Canadine	PTGS1
Canadine	PTGS2
Canadine	RXRA
Canadine	SCN5A
Canadine	SLC6A3
Canadine	SLC6A2
Canadine	SLC6A4
Canadine	LDLR
Canadine	SMARCA4
Canadine	ACTB
Canadine	SMARCA2
Canadine	GATA6
Canadine	SMARCB1
Canadine	ARID1A
Canadine	SMARCE1
Canadine	IGF2BP2
Canadine	SMARCC1
Canadine	CYP1A2
Canadine	CYP2E1
Canadine	CYP3A11
Capsazepine	TRPV1
Capsazepine	CALCA
Carveol	GABRA1
Carveol	GABRA2
Carveol	CHRM1
Carveol	CHRM2
Carveol	SLC6A2
Carveol	CYP2C9
Carveol	CYP2C19
Carveol	TRPV3
Carveol	CCND1
Carveol	MYC
Carveol	HRAS
Carveol	CDK2
Carveol	JUN
Carveol	RHOA
Carveol	HMGCR
Corylin	CES1
Corylin	MIR7-3HG
Corylin	MIR34C
Corylin	GAS5
Corylin	RAD51-AS1
Corylin	PCNA-AS1
Corylin	AKT1
Corylin	HSP90B1
Corylin	PTPN1
Curan	ABCB1
Curan	ADA
Curan	BCHE
Curan	CD40LG
Curan	IL2RA
Curan	ACHE
Curan	CYP3A4
Curan	TYR
Curan	CYP2D6
Curan	CYP1A2
Dehydrocorydaline	AR
Dehydrocorydaline	CALML5
Dehydrocorydaline	PDE10A
Dehydrocorydaline	TOP2A
Dehydrocorydaline	MAPK14
Dehydrocorydaline	NOS2
Dehydrocorydaline	PNRC2
Dehydrocorydaline	KCNC2
Dehydrocorydaline	PTGS1
Dehydrocorydaline	PTGS2
Dehydrocorydaline	PIM1
Dehydrocorydaline	RXRA
Dehydrocorydaline	CHEK1
Dehydrocorydaline	SCN5A
Dehydrocorydaline	PRSS1
Dehydrocorydaline	MAPK14
Dehydrocorydaline	PRDX2
Dianthosaponin C	BCL2L1
Dianthosaponin C	STAT3
Eugenitin	ABCB1
Eugenitin	PTGS2
Eugenitin	MAOA
Eugenitin	ABCG2
Eugenitin	TNKS
Eugenitin	HMGCR
Ficusin	ACHE
Ficusin	CRH
Ficusin	ABCC4
Ficusin	ATF6
Ficusin	CYP2B6
Ficusin	HSPA5
Ficusin	ABCB11
Ficusin	ABCC2
Ficusin	DDIT3
Ficusin	GPT
Ficusin	MTOR
Ficusin	NFE2L2
Ficusin	ABCC3
Ficusin	ERCC4
Ficusin	XPA
Ficusin	ERCC1
Ficusin	FANCA
Ficusin	HPRT1
Ficusin	TAT
Ficusin	PYM1
Ficusin	CYP3A4
Ficusin	DNASE1
Ficusin	MPO
Granisetron	ADRA1A
Granisetron	AMY1A
Granisetron	CYP1A1
Granisetron	CYP3A4
Granisetron	HTR3A
Granisetron	IL1B
Granisetron	IL6
Granisetron	MPO
Granisetron	NAPEPLD
Granisetron	SLC22A2
Granisetron	TPH1
Granisetron	HTR3A
Granisetron	CYP2D6
Granisetron	CYP3A4
Granisetron	ABCB1
Granisetron	HTR3B
Granisetron	CYP1A1
Granisetron	HTR2A
Granisetron	HTR4
Granisetron	TAC1
Granisetron	CCK
Haploperoside c	CA1
Haploperoside c	CA12
Haploperoside c	CA9
Haploperoside c	CA13
Helicid	TYR
Helicid	NR1I2
Hexamethylquercetagetin	ABCG2
Hordenine	ADRA1A
Hordenine	ADRA2B
Hordenine	AOC1
Hordenine	AOC2
Hordenine	CHRM2
Hordenine	SLC6A3
Hordenine	SLC6A2
Hordenine	SLC6A4
Hordenine	NAT2
Hordenine	PRMT3
Hordenine	BUD23
Hordenine	METTL2B
Hordenine	METTL6
Hordenine	HEMK1
Hyocholic acid	AHR
Hyocholic acid	HSD11B1
Hyocholic acid	PPARA
Hyocholic acid	SLCO1A1
Hyocholic acid	ABCB4
Hyocholic acid	CXCL1
Hyocholic acid	CXCL2
Hyocholic acid	CYP3A2
Hyocholic acid	CYP3A23-3A1
Hyocholic acid	CYP3A4
Hyocholic acid	FECH
Hyocholic acid	ICAM1
Hyocholic acid	IL10
Hyocholic acid	NR1I3
Hyocholic acid	POR
Hyocholic acid	STAR
Hyocholic acid	UGT2B4
Hyocholic acid	SLC10A2
Hyocholic acid	SLC10A1
Hyocholic acid	FABP6
Hyocholic acid	ABCB11
Hyocholic acid	NR1H4
Hyocholic acid	CYP7B1
Hyocholic acid	SLCO1B1
Hyocholic acid	CYP7A1
Hyocholic acid	CYP27A1
Hyocholic acid	SLCO1B3
Hyocholic acid	CYP3A4
Hyperforin	CYP3A4
Hyperforin	ICAM2
Hyperforin	CXCL8
Hyperforin	NR1I2
Hyperforin	NR1I2
Hyperforin	CYP3A4
Hyperforin	CXCL8
Hyperforin	CASP3
Hyperforin	CYP2C9
Hyperforin	BAX
Hyperforin	BCL2
Hyperforin	CYCS
Hyperforin	SLC22A1
Hyperforin	ABCB1
Hyperforin	CYP1A1
Hyperforin	MAPK1
Hyperforin	MAPK3
Hyperforin	ALAS1
Hyperforin	BAK1
Hyperforin	CASP8
Hyperforin	CCND1
Hyperforin	CFLAR
Hyperforin	CYP24A1
Hyperforin	CYP2B6
Hyperforin	CYP3A5
Hyperforin	CYP7A1
Hyperforin	EEF2
Hyperforin	EGFR
Hyperforin	ENO3
Hyperforin	FAS
Hyperforin	FASLG
Hyperforin	HSP90AB1
Hyperforin	HSP90B1
Hyperforin	ICAM1
Hyperforin	JUN
Hyperforin	MCL1
Hyperforin	MOD2
Hyperforin	POR
Hyperforin	SYNCRIP
Hyperforin	TRPC6
Hyperforin	TUBB
Hyperforin	UGT1A1
Hyperforin	XIAP
Hyperforin	NR1I2
Hyperforin	CYP3A4
Hyperforin	ALOX5
Hyperforin	CASP9
Hyperforin	TRPC6
Hyperforin	PTGS1
Hyperforin	CYP2C9
Hyperforin	NR1I3
Hyperforin	ESRRB
Hyperforin	ABCC2
hypericin	CRTC3
hypericin	GSR
hypericin	MMP1
hypericin	NFKBIE
hypericin	NFKB1
hypericin	RELA
hypericin	ABCB1
hypericin	CYP3A4
hypericin	CYP1A1
hypericin	GSTP1
hypericin	ABCC1
hypericin	ALB
hypericin	GSTA1
hypericin	TOP2A
Hyperin	TOP2A
Hyperin	HSP90AA1
Hyperin	NOS2
Hyperin	PNRC2
Hyperin	PIK3CG
Hyperin	PTGS1
Hyperin	PTGS2
Hyperin	PRSS1
Hyperin	PTPN22
Hyperin	AHR
Hyperin	AKR1C3
Hyperin	ALDH2
Hyperin	AURKB
Hyperin	AR
Hyperin	DHFRL1
Hyperin	DNMT1
Hyperin	TYR
Hyperin	CBR1
Hyperin	NFKB1
Hyperin	GAA
Hyperin	EHMT2
Hyperin	KDM4E
Hyperin	LINC02605
Hyperin	PGR-AS1
Icariin I	TOP2A
Icariin I	PTEN
Icariin I	MAPK1
Icariin I	PIK3CG
Icariin I	IL1B
Icariin I	SIRT1
Icariin I	STAT3
Icariin I	MMP1
Icariin I	CASP3
Icariin I	BCL2
Icariin I	SOD1
Icariin I	BDNF-AS
Icariin I	NOS3
Icariin I	CDKN1B
Icariin I	MMP13
Icariin I	CDKN2A
Icariin I	TNFRSF11B
Icariin I	MYL2
Icariin I	TNFSF11
Icariin I	HSPA5
Icariin I	AR
Icariin I	MMP14
Icariin I	GRM5
Icariin I	LINC02605
Icariin I	MIR21
Icariin I	NFE2L2
Kaempferol 3-xyloside	AKR1B1
Kaempferol 3-xyloside	CA2
Kaempferol 3-xyloside	CA7
Kaempferol 3-xyloside	CA12
Kaempferol 3-xyloside	CA4
Kaempferol 3-xyloside	ACHE
Kaempferol 3-xyloside	NQO2
Kaempferol 3-xyloside	NOX4
Kaempferol 3-xyloside	ADRA2C
Kaempferol 3-xyloside	RPS6KA3
Linoleoylcarnitine	SLC22A5
Linoleoylcarnitine	SLC22A4
Linoleoylcarnitine	P4HA2
Linoleoylcarnitine	SLC22A16
Linoleoylcarnitine	SLCO1B1
Linoleoylcarnitine	PDLIM4
Linoleoylcarnitine	SLC16A9
Linoleoylcarnitine	MARCHF8
Linoleoylcarnitine	FAM13C
Linoleoylcarnitine	RAPGEF6
Luteolin	TNF
Luteolin	IL1B
Luteolin	CASP3
Luteolin	MAPK1
Luteolin	MAPK3
Luteolin	AKT1
Luteolin	IL6
Luteolin	CYP1A1
Luteolin	PARP1
Luteolin	NFE2L2
Luteolin	BAX
Luteolin	BCL2
Luteolin	PTGS2
Luteolin	RELA
Luteolin	CDKN1A
Luteolin	HMOX1
Luteolin	NFKBIA
Luteolin	NOS2
Luteolin	STAT3
Luteolin	CASP9
Luteolin	CAT
Luteolin	DDIT3
Luteolin	EGFR
Luteolin	JUN
Luteolin	TGFB1
Luteolin	TGFBI
Luteolin	EGF
Luteolin	FOS
Luteolin	IFNG
Luteolin	IL4
Luteolin	MMP9
Luteolin	VEGFA
Luteolin	CYP1A2
Luteolin	ESR1
Luteolin	ACTA2
Luteolin	CCL2
Luteolin	CCNB1
Luteolin	ESR2
Luteolin	HIF1A
Luteolin	INS1
Luteolin	IRF3
Luteolin	PPARG
Luteolin	SESN2
Luteolin	SLCO1B1
Luteolin	CASP8
Luteolin	HMGB1
Luteolin	ICAM1
Luteolin	IL13
Luteolin	MAOA
Macurin	FASN
Madurastatin B2	ITGAL
Madurastatin B2	ICAM1
Madurastatin B2	ITGB2
Madurastatin B2	AKR1B1
Madurastatin B2	CCR3
Methanone	CNR2
Methanone	CSNK1G3
Methanone	CNR1
Methanone	FLT3
Methanone	CDK2
Methanone	STK33
Methanone	LYPLA2
Methanone	PRSS1
Methanone	PDGFRB
Methanone	MAPK14
N-(2-Furanylmethyl)anthranilic acid	KDM4C
N-(2-Furanylmethyl)anthranilic acid	KDM4D
Oligomycin B	KCNH2
Oligomycin B	ADA
Oligomycin B	TP53
Oligomycin B	BCL2
Oligomycin B	TNF
Oligomycin B	MYC
Oligomycin B	AKT1
Oligomycin B	ABCB1
Oligomycin B	SYK
Oligomycin B	CDKN2A
Oligomycin B	FAS
Phellodendrine	ADRA1B
Phellodendrine	ADRB2
Phellodendrine	CALML5
Phellodendrine	CA6
Phellodendrine	HSP90AA1
Phellodendrine	IGHM
Phellodendrine	CHRM1
Phellodendrine	CHRM3
Phellodendrine	CHRM4
Phellodendrine	CHRM5
Phellodendrine	OPRM1
Phellodendrine	NCOA1
Phellodendrine	NCOA1
Phellodendrine	KCNC2
Phellodendrine	PTGS1
Phellodendrine	PTGS2
Phellodendrine	SCN5A
Phellodendrine	KRAS
Phellodendrine	PTGS2
Phellodendrine	TAS2R38
Phellodendrine	COL2A1
Phellodendrine	IL1B
Quercetin 7-rhamnoside	UGT1A1
Quercetin 7-rhamnoside	TNF
Quercetin 7-rhamnoside	IL2
Ranitidine	HRH2
Ranitidine	TNF
Ranitidine	SLC22A8
Ranitidine	CXCL2
Ranitidine	IFNG
Ranitidine	IL6
Ranitidine	CASP3
Ranitidine	IL18
Ranitidine	IL1B
Ranitidine	MPO
Ranitidine	CAT
Ranitidine	SERPINE1
Ranitidine	SLC22A2
Ranitidine	PTGS2
Ranitidine	SLC22A1
Ranitidine	ACHE
Ranitidine	ACKR3
Ranitidine	ADAMTS1
Ranitidine	ATP1B1
Ranitidine	EGLN3
Ranitidine	KLF4
Ranitidine	MAPKAPK2
Ranitidine	HRH2
Ranitidine	GAST
Ranitidine	SLC22A2
Ranitidine	IL2
Ranitidine	SLC22A1
Ranitidine	ACHE
Ranitidine	HRH1
Ranitidine	FMO3
Ranitidine	BCHE
Ranitidine	IL2RA
Ranitidine	ABCB1
Ranitidine	SELE
Ranitidine	ADH7
Ranitidine	AKR1A1
Ranitidine	F2RL1
Ranitidine	IL18
Ranitidine	CCK
Ranitidine	FMO1
Roxindole	HTR1A
Roxindole	HTR1B
Roxindole	DRD4
Roxindole	ADRA2C
Roxindole	ADRA2B
Roxindole	DRD2
Roxindole	DRD3
Roxindole	ALDH2
Roxindole	CYP3A4
Roxindole	HTR2A
sec-o-Glucosylhamaudol	XDH
sec-o-Glucosylhamaudol	OPRM1
Simonyellin	KCNMA1
Simonyellin	CES2
Sydowinin A	CA2
Sydowinin A	CA12
Tranilast	AHR
Tranilast	CYP1A1
Tranilast	IL13
Tranilast	IL33
Tranilast	SLC22A8
Tranilast	CASP8
Tranilast	CXCR4
Tranilast	CYP1B1
Tranilast	GSTP1
Tranilast	RELA
Tranilast	TNF
Tranilast	TNFSF10
Tranilast	TRPV2
Tranilast	TGFB1
Tranilast	IFNG
Tranilast	BMP6
Tranilast	UGT1A1
Tranilast	SMAD2
Tranilast	CDK2
Tranilast	MMP2
Tranilast	TRPV2
Tranilast	TIMP1
Tranilast	MMP9
Tulipanin	CD38

## Sheet: Table S3 Disease Targets
Table	SREBF1
MAFLD	PPARA
MAFLD	TNF
MAFLD	CPT1A
MAFLD	PPARG
MAFLD	IL1B
MAFLD	TGFB1
MAFLD	NFE2L2
MAFLD	GPT
MAFLD	CAT
MAFLD	ADIPOQ
MAFLD	LEP
MAFLD	NQO1
MAFLD	CYP2E1
MAFLD	FAS
MAFLD	PDK4
MAFLD	LDLR
MAFLD	INS
MAFLD	AHR
MAFLD	ABCC2
MAFLD	TRIB3
MAFLD	NR1H4
MAFLD	SCARB1
MAFLD	IL1RN
MAFLD	CD14
MAFLD	PRKCA
MAFLD	CYP1A2
MAFLD	MTTP
MAFLD	PNPLA3
MAFLD	XBP1
MAFLD	IL1A
MAFLD	IL4
MAFLD	ACE
MAFLD	VLDLR
MAFLD	PTEN
MAFLD	GSTA1
MAFLD	GSTP1
MAFLD	ALDH1A1
MAFLD	STC2
MAFLD	PEMT
MAFLD	CSF2
MAFLD	ALDH2
MAFLD	JAK2
MAFLD	ABCB4
MAFLD	CYP17A1
MAFLD	LIF
MAFLD	GSTT1
MAFLD	PRKCD
MAFLD	MMP1
MAFLD	SERPINB2
MAFLD	TRIB1
MAFLD	ALDH4A1
MAFLD	PRKACA
MAFLD	NR5A2
MAFLD	ATP5F1B
MAFLD	GSTM1
MAFLD	GNMT
MAFLD	TNFRSF1B
MAFLD	AHCY
MAFLD	PRKCE
MAFLD	ALDH1B1
MAFLD	F2
MAFLD	TM6SF2
MAFLD	COBLL1
MAFLD	FOLR2
MAFLD	IKBKG
MAFLD	IFI30
MAFLD	LAMA1
MAFLD	ADH4
MAFLD	C1QC
MAFLD	PRF1
MAFLD	B3GAT1
MAFLD	SERPINA1
MAFLD	KLB
MAFLD	APOH
MAFLD	ADH1B
MAFLD	IL3
MAFLD	RDX
MAFLD	ADH1A
MAFLD	EIF2AK1
MAFLD	RAG2
MAFLD	FTO
MAFLD	AHR2
MAFLD	PPARD
MAFLD	SIRT1
MAFLD	FGF21
MAFLD	PRDX3
MAFLD	MRTFA
MAFLD	FASN
MAFLD	IL6
MAFLD	SCD1
MAFLD	RELA
MAFLD	ACACA
MAFLD	CD36
MAFLD	COL1A1
MAFLD	ACOX1
MAFLD	NOS2
MAFLD	HMOX1
MAFLD	NOS3
MAFLD	GSR
MAFLD	CCL2
MAFLD	ACTA2
MAFLD	HMGCR
MAFLD	SOD1
MAFLD	PPARGC1A
MAFLD	IFNG
MAFLD	PCK1
MAFLD	GCLC
MAFLD	IL18
MAFLD	IL10
MAFLD	INS1
MAFLD	NFKB1
MAFLD	ICAM1
MAFLD	SOD2
MAFLD	MMP2
MAFLD	ALB
MAFLD	NFKBIA
MAFLD	IRS1
MAFLD	CASP3
MAFLD	DDIT3
MAFLD	FABP1
MAFLD	GOT1
MAFLD	PTGS2
MAFLD	TIMP1
MAFLD	NR1H3
MAFLD	ACACB
MAFLD	BCL2
MAFLD	APOE
MAFLD	FOS
MAFLD	APOA1
MAFLD	BAX
MAFLD	LPL
MAFLD	ACADM
MAFLD	CYP7A1
MAFLD	IGF1
MAFLD	GPX1
MAFLD	MKI67
MAFLD	G6PC1
MAFLD	MAPK8
MAFLD	APOB
MAFLD	PCNA
MAFLD	AGT
MAFLD	MT1
MAFLD	AKT1
MAFLD	VCAM1
MAFLD	NCF1
MAFLD	EDN1
MAFLD	FABP4
MAFLD	VEGFA
MAFLD	HNF4A
MAFLD	TLR4
MAFLD	MAPK3
MAFLD	LEPR
MAFLD	ABCA1
MAFLD	MAPK1
MAFLD	S100A8
MAFLD	JUN
MAFLD	CCND1
MAFLD	SQSTM1
MAFLD	LCN2
MAFLD	HSPA5
MAFLD	FN1
MAFLD	ACLY
MAFLD	ATF3
MAFLD	GPAM
MAFLD	CYBB
MAFLD	MTOR
MAFLD	GSK3B
MAFLD	MYC
MAFLD	CYP4A14
MAFLD	CDKN1A
MAFLD	INSR
MAFLD	DGAT2
MAFLD	CAV1
MAFLD	CXCL8
MAFLD	DDIT4
MAFLD	STAT1
MAFLD	UCP2
MAFLD	TJP1
MAFLD	SLC2A4
MAFLD	NOX4
MAFLD	PARP1
MAFLD	MMP9
MAFLD	OCLN
MAFLD	CYP1A1
MAFLD	PNPLA2
MAFLD	APP
MAFLD	ALPL
MAFLD	NR0B2
MAFLD	CXCL1
MAFLD	IGFBP3
MAFLD	CCN2
MAFLD	ACADL
MAFLD	SCD
MAFLD	TRP53
MAFLD	CREB1
MAFLD	APOC3
MAFLD	GSTM3
MAFLD	CASP9
MAFLD	PRKAA1
MAFLD	DGAT1
MAFLD	CXCL2
MAFLD	ACSL4
MAFLD	BCL2L1
MAFLD	FOXO1
MAFLD	SERPINE1
MAFLD	EIF2AK3
MAFLD	TP53
MAFLD	CEBPA
MAFLD	SMAD3
MAFLD	CYP3A11
MAFLD	BAD
MAFLD	IKBKB
MAFLD	CYCS
MAFLD	CD68
MAFLD	SOX9
MAFLD	ELOVL6
MAFLD	CASP1
MAFLD	MAPK9
MAFLD	NLRP3
MAFLD	CDH1
MAFLD	CRP
MAFLD	PIK3R1
MAFLD	GPX4
MAFLD	CASP8
MAFLD	EGR1
MAFLD	CCL3
MAFLD	SOCS2
MAFLD	ERN1
MAFLD	MAPK14
MAFLD	SLC2A2
MAFLD	GCLM
MAFLD	S100A9
MAFLD	HMGCS1
MAFLD	PYCARD
MAFLD	ABCG2
MAFLD	CTNNB1
MAFLD	IRF7
MAFLD	GCK
MAFLD	TIMP2
MAFLD	IRS2
MAFLD	SOCS3
MAFLD	RUNX2
MAFLD	ADGRE1
MAFLD	MMP7
MAFLD	LCAT
MAFLD	TGFB2
MAFLD	PLIN2
MAFLD	FOSL1
MAFLD	HSPB1
MAFLD	SLC2A1
MAFLD	EHHADH
MAFLD	MAP1LC3B
MAFLD	KEAP1
MAFLD	MLXIPL
MAFLD	GPX2
MAFLD	TGFB3
MAFLD	CXCL10
MAFLD	CCNB1
MAFLD	EIF4EBP1
MAFLD	SLC17A8
MAFLD	IGFBP1
MAFLD	TFRC
MAFLD	CCL7
MAFLD	ASNS
MAFLD	INHBB
MAFLD	ABCB11
MAFLD	ADIPOR2
MAFLD	PBK
MAFLD	ANGPTL4
MAFLD	LIPG
MAFLD	LIPE
MAFLD	COL3A1
MAFLD	ENO1
MAFLD	HIF1A
MAFLD	BECN1
MAFLD	CYBA
MAFLD	A2M
MAFLD	DNMT1
MAFLD	SLC27A2
MAFLD	IL2
MAFLD	PCK2
MAFLD	ACAT1
MAFLD	ABCC3
MAFLD	XDH
MAFLD	PKLR
MAFLD	CASP4
MAFLD	SREBF2
MAFLD	MT2A
MAFLD	CEBPB
MAFLD	CYP7B1
MAFLD	SPP1
MAFLD	CPT2
MAFLD	THBS1
MAFLD	CCL5
MAFLD	GJA1
MAFLD	LIPC
MAFLD	EGFR
MAFLD	RETN
MAFLD	DUSP5
MAFLD	ACOT1
MAFLD	TH
MAFLD	DERL3
MAFLD	LDHA
MAFLD	FOXM1
MAFLD	ATG5
MAFLD	TXNIP
MAFLD	RXRA
MAFLD	VIM
MAFLD	IL12B
MAFLD	CXCL5
MAFLD	MMP3
MAFLD	ACSL1
MAFLD	PDGFRA
MAFLD	INSIG1
MAFLD	NR1I2
MAFLD	TNFRSF11B
MAFLD	CD44
MAFLD	APOC2
MAFLD	CDK1
MAFLD	SRC
MAFLD	EIF2S1
MAFLD	STAR
MAFLD	SP1
MAFLD	TOP2A
MAFLD	CEBPD
MAFLD	ABCG1
MAFLD	GSTA4
MAFLD	UGT1A1
MAFLD	CBS
MAFLD	TNFSF10
MAFLD	BNIP3
MAFLD	NR3C1
MAFLD	ATF4
MAFLD	DECR1
MAFLD	MDM2
MAFLD	KDR
MAFLD	NR1I3
MAFLD	CYP2B10
MAFLD	ITGB1
MAFLD	ACHE
MAFLD	ATP2A2
MAFLD	DCLK1
MAFLD	CIDEC
MAFLD	GADD45G
MAFLD	CDKN1C
MAFLD	TPI1
MAFLD	ACOX2
MAFLD	CTSD
MAFLD	ID1
MAFLD	AIF1
MAFLD	LDHB
MAFLD	TFAM
MAFLD	F2R
MAFLD	APOA4
MAFLD	HBEGF
MAFLD	GPX3
MAFLD	MPO
MAFLD	COL5A2
MAFLD	NPY
MAFLD	PSRC1
MAFLD	HGF
MAFLD	HSPA1B
MAFLD	KRT19
MAFLD	COL1A2
MAFLD	PHGDH
MAFLD	UHRF1
MAFLD	ANXA2
MAFLD	NFIL3
MAFLD	IER3
MAFLD	TNFRSF21
MAFLD	KLF4
MAFLD	MAOA
MAFLD	HMGCS2
MAFLD	MAFF
MAFLD	LGALS3BP
MAFLD	CDKN1B
MAFLD	RPS6KB1
MAFLD	SIRT3
MAFLD	SQLE
MAFLD	EPSTI1
MAFLD	MFN2
MAFLD	DUSP1
MAFLD	FADS1
MAFLD	ELF3
MAFLD	ACAT2
MAFLD	CASP12
MAFLD	SPARC
MAFLD	CYP4B1
MAFLD	RAF1
MAFLD	RPS6
MAFLD	CPE
MAFLD	MMP13
MAFLD	MT2
MAFLD	FOXA1
MAFLD	ATF6
MAFLD	CX3CL1
MAFLD	IFIT3
MAFLD	SLCO1A1
MAFLD	EFNA1
MAFLD	MMP12
MAFLD	SLC5A1
MAFLD	IL17A
MAFLD	SLC27A1
MAFLD	HAMP
MAFLD	MAPK11
MAFLD	CTH
MAFLD	CCNA2
MAFLD	TNFRSF10B
MAFLD	LGALS1
MAFLD	CCN1
MAFLD	MET
MAFLD	COL4A1
MAFLD	HSPA2
MAFLD	SLC40A1
MAFLD	CYP4A10
MAFLD	TIMP3
MAFLD	ABCC4
MAFLD	RB1
MAFLD	ACTA1
MAFLD	FHL2
MAFLD	IFIT1
MAFLD	SFN
MAFLD	IDI1
MAFLD	CXCL12
MAFLD	SELP
MAFLD	BUB1
MAFLD	TIPARP
MAFLD	SLC22A7
MAFLD	THRSP
MAFLD	FABP3
MAFLD	GLUL
MAFLD	PLA2G12B
MAFLD	CST3
MAFLD	SLC22A5
MAFLD	PLSCR1
MAFLD	MSMO1
MAFLD	FST
MAFLD	TNFAIP3
MAFLD	NDUFS1
MAFLD	RBP4
MAFLD	TAP1
MAFLD	VDAC1
MAFLD	C4B
MAFLD	POR
MAFLD	S100B
MAFLD	CHAC1
MAFLD	SRXN1
MAFLD	CD74
MAFLD	GBP2
MAFLD	PAK1
MAFLD	H2AX
MAFLD	LHB
MAFLD	JUND
MAFLD	PRDX1
MAFLD	ITGAM
MAFLD	MX1
MAFLD	CENPF
MAFLD	GSS
MAFLD	PIM1
MAFLD	ALAD
MAFLD	DHCR7
MAFLD	ARG1
MAFLD	ADA
MAFLD	GAS6
MAFLD	CSF1
MAFLD	GGT1
MAFLD	NCF2
MAFLD	PSAT1
MAFLD	CYP1B1
MAFLD	SLC2A3
MAFLD	ALDH3A2
MAFLD	ESR1
MAFLD	PLAT
MAFLD	ITGAV
MAFLD	CDO1
MAFLD	CCL11
MAFLD	SCARA3
MAFLD	IFRD1
MAFLD	AR
MAFLD	ALDH9A1
MAFLD	NREP
MAFLD	HSPA1L
MAFLD	SLC7A11
MAFLD	ADIPOR1
MAFLD	BBC3
MAFLD	HSPA8
MAFLD	WSB1
MAFLD	ACAA2
MAFLD	CPT1B
MAFLD	HADH
MAFLD	SERPINE2
MAFLD	TGFBR2
MAFLD	AKR1B1
MAFLD	PPP1R3C
MAFLD	NR1D1
MAFLD	FTH1
MAFLD	BID
MAFLD	UBD
MAFLD	ALDOA
MAFLD	GFAP
MAFLD	PDGFB
MAFLD	AQP7
MAFLD	STAT3
MAFLD	BMP2
MAFLD	WNK2
MAFLD	PDGFRB
MAFLD	ECH1
MAFLD	S100A6
MAFLD	AREG
MAFLD	GAPDH
MAFLD	ANXA3
MAFLD	FBXO32
MAFLD	FMO1
MAFLD	PRLR
MAFLD	DHRS9
MAFLD	VNN1
MAFLD	FGFR4
MAFLD	IFI44
MAFLD	PLA2G7
MAFLD	CYP3A4
MAFLD	LAMB3
MAFLD	NR4A1
MAFLD	PKM
MAFLD	NTRK2
MAFLD	KYNU
MAFLD	EGF
MAFLD	EPCAM
MAFLD	GLRX
MAFLD	CREB3L3
MAFLD	HSP90AA1
MAFLD	PDIA3
MAFLD	FOXO3
MAFLD	CDC20
MAFLD	BGLAP
MAFLD	BDNF
MAFLD	F3
MAFLD	HAO2
MAFLD	VDR
MAFLD	CYP26B1
MAFLD	ALAS2
MAFLD	GLIPR1
MAFLD	CREBBP
MAFLD	MGLL
MAFLD	CALR
MAFLD	ITPR3
MAFLD	NUSAP1
MAFLD	PROM1
MAFLD	ENPP2
MAFLD	C1QB
MAFLD	SLC1A5
MAFLD	FDPS
MAFLD	GDA
MAFLD	SCP2
MAFLD	CDKN2C
MAFLD	PRKAA2
MAFLD	HMGB1
MAFLD	PGF
MAFLD	C3
MAFLD	TF
MAFLD	CXCL9
MAFLD	GPNMB
MAFLD	IL33
MAFLD	MME
MAFLD	DBI
MAFLD	HSDL2
MAFLD	TXNRD1
MAFLD	ETS2
MAFLD	FBLN1
MAFLD	DLD
MAFLD	TFF1
MAFLD	BHMT
MAFLD	MGP
MAFLD	DUSP6
MAFLD	HADHB
MAFLD	STK11
MAFLD	CTSS
MAFLD	ABCB1
MAFLD	NUCB2
MAFLD	GADD45A
MAFLD	FRZB
MAFLD	LUM
MAFLD	HPGD
MAFLD	PLD1
MAFLD	ADAMTS2
MAFLD	COL6A3
MAFLD	CDKN2A
MAFLD	GSTA2
MAFLD	NRF1
MAFLD	COL6A1
MAFLD	CYP26A1
MAFLD	MCM2
MAFLD	BIRC3
MAFLD	CSF1R
MAFLD	CYP8B1
MAFLD	FGG
MAFLD	FOXA2
MAFLD	RTN4
MAFLD	HSP90AB1
MAFLD	NUPR1
MAFLD	SLC10A1
MAFLD	GLI1
MAFLD	LTBP1
MAFLD	SLC3A2
MAFLD	CKB
MAFLD	HSPE1
MAFLD	ITGB3
MAFLD	UBE2C
MAFLD	RCAN2
MAFLD	NR1H2
MAFLD	SLCO2B1
MAFLD	LAMA5
MAFLD	TMSB10
MAFLD	TMSB4X
MAFLD	EPHX2
MAFLD	IL1R2
MAFLD	KRT8
MAFLD	CDK2
MAFLD	IGF1R
MAFLD	GYS1
MAFLD	ULK1
MAFLD	BCL2L11
MAFLD	FADS2
MAFLD	MCM6
MAFLD	SMAD2
MAFLD	PTGS1
MAFLD	ACOT2
MAFLD	GK
MAFLD	S100A14
MAFLD	ACADS
MAFLD	F13A1
MAFLD	PLIN1
MAFLD	CD52
MAFLD	PLIN4
MAFLD	SDHB
MAFLD	PCSK9
MAFLD	PER3
MAFLD	CCND2
MAFLD	HRG
MAFLD	CDC25C
MAFLD	INHBA
MAFLD	NFKBIB
MAFLD	TAGLN
MAFLD	INSIG2
MAFLD	KRT5
MAFLD	P4HA1
MAFLD	FGF2
MAFLD	ACSS1
MAFLD	HSD11B1
MAFLD	GRB2
MAFLD	CTSK
MAFLD	BRCA1
MAFLD	FSHB
MAFLD	BCL3
MAFLD	PLK1
MAFLD	CAR3
MAFLD	RNASE4
MAFLD	ROCK1
MAFLD	CDK6
MAFLD	HSD3B1
MAFLD	HMGA2
MAFLD	ASPH
MAFLD	NDRG1
MAFLD	TKT
MAFLD	TNFRSF9
MAFLD	DNMT3A
MAFLD	LGALS3
MAFLD	DST
MAFLD	SCD2
MAFLD	RGS2
MAFLD	HSPA1A
MAFLD	NOTCH1
MAFLD	TLR2
MAFLD	NFATC1
MAFLD	HSPD1
MAFLD	ADAMTS1
MAFLD	HP
MAFLD	ABCC5
MAFLD	ABCG8
MAFLD	ACSL5
MAFLD	GLUD1
MAFLD	PEBP1
MAFLD	PSMB8
MAFLD	SLC16A3
MAFLD	DPP4
MAFLD	CRAT
MAFLD	IGF2
MAFLD	SERPINA3N
MAFLD	PTPRU
MAFLD	AQP3
MAFLD	ATG7
MAFLD	B2M
MAFLD	E2F1
MAFLD	FABP5
MAFLD	LPIN1
MAFLD	NEDD9
MAFLD	APCS
MAFLD	FCER1G
MAFLD	ID3
MAFLD	SNCA
MAFLD	FABP7
MAFLD	THBS2
MAFLD	SLC13A5
MAFLD	MVD
MAFLD	PSEN1
MAFLD	LOX
MAFLD	CCNF
MAFLD	PRKCZ
MAFLD	OPA1
MAFLD	ENO3
MAFLD	HSPH1
MAFLD	SLC25A20
MAFLD	BMAL1
MAFLD	E2F8
MAFLD	PLXDC1
MAFLD	APEX1
MAFLD	ALDH6A1
MAFLD	GHR
MAFLD	MCM4
MAFLD	WNT5A
MAFLD	ASS1
MAFLD	PHLDA3
MAFLD	AFP
MAFLD	ME1
MAFLD	MX2
MAFLD	TREM2
MAFLD	AGER
MAFLD	CASP7
MAFLD	CYP11A1
MAFLD	SMAD7
MAFLD	CYP3A13
MAFLD	CENPE
MAFLD	MAPT
MAFLD	CYP24A1
MAFLD	AHNAK
MAFLD	HNRNPA1
MAFLD	NPPB
MAFLD	TTR
MAFLD	RAMP1
MAFLD	DNM1L
MAFLD	LRP4
MAFLD	S100G
MAFLD	ACO2
MAFLD	MYD88
MAFLD	CYP27A1
MAFLD	ATP1B1
MAFLD	HSPG2
MAFLD	PER2
MAFLD	ACADVL
MAFLD	COTL1
MAFLD	CHUK
MAFLD	PLG
MAFLD	SPHK1
MAFLD	JAK1
MAFLD	PTPN1
MAFLD	CYP4A12A
MAFLD	RIPK3
MAFLD	CYB5R3
MAFLD	GHRL
MAFLD	MAP3K6
MAFLD	TERT
MAFLD	IL7R
MAFLD	GSDME
MAFLD	HILPDA
MAFLD	PYY
MAFLD	ANXA5
MAFLD	CALM1
MAFLD	GPD1
MAFLD	RARA
MAFLD	MOGAT2
MAFLD	CCNB2
MAFLD	CDH2
MAFLD	JUNB
MAFLD	GPAT3
MAFLD	ITPR1
MAFLD	MSN
MAFLD	AGTR2
MAFLD	ODC1
MAFLD	PPARGC1B
MAFLD	BEX4
MAFLD	PRTN3
MAFLD	COL7A1
MAFLD	SLC25A10
MAFLD	CCL4
MAFLD	PRSS23
MAFLD	SLC25A4
MAFLD	TPM1
MAFLD	PTGES
MAFLD	SOD3
MAFLD	FOXA3
MAFLD	CD34
MAFLD	SKP2
MAFLD	HSPA4L
MAFLD	TGFBI
MAFLD	CFD
MAFLD	SELENOP
MAFLD	SULT2A1
MAFLD	CCDC92
MAFLD	FECH
MAFLD	ARRDC2
MAFLD	HSP90B1
MAFLD	PECR
MAFLD	LY6E
MAFLD	FDFT1
MAFLD	PON1
MAFLD	TNFRSF1A
MAFLD	COL27A1
MAFLD	GAD1
MAFLD	ASPG
MAFLD	PDX1
MAFLD	BTG2
MAFLD	BRCA2
MAFLD	CYP3A23-3A1
MAFLD	TLN1
MAFLD	TRPM4
MAFLD	CIDEA
MAFLD	EGR3
MAFLD	IGFBP2
MAFLD	PITPNC1
MAFLD	H19
MAFLD	LBH
MAFLD	CTSL
MAFLD	G0S2
MAFLD	DUSP2
MAFLD	ABCC1
MAFLD	ID2
MAFLD	ENC1
MAFLD	FGFR1
MAFLD	PDGFA
MAFLD	ELOVL7
MAFLD	TNKS1BP1
MAFLD	ACSL3
MAFLD	CLDN4
MAFLD	BHLHE40
MAFLD	PRNP
MAFLD	NPHS1
MAFLD	PSMB10
MAFLD	TMT1A
MAFLD	CDKN2B
MAFLD	GH1
MAFLD	UCP1
MAFLD	SDHA
MAFLD	SLC8A1
MAFLD	ABCB1B
MAFLD	IRF3
MAFLD	PFKFB3
MAFLD	GSTA3
MAFLD	PLAUR
MAFLD	ABCG5
MAFLD	CFB
MAFLD	ATG12
MAFLD	MYH10
MAFLD	ATP7B
MAFLD	MYO5A
MAFLD	TNNC1
MAFLD	CLDN1
MAFLD	CCNG2
MAFLD	PRDX6
MAFLD	CYGB
MAFLD	IFIT2
MAFLD	USP2
MAFLD	CYP2C38
MAFLD	RHOB
MAFLD	ESR2
MAFLD	COL5A1
MAFLD	EEF1A1
MAFLD	AGTR1A
MAFLD	AKT2
MAFLD	ALOX5AP
MAFLD	HES1
MAFLD	MAOB
MAFLD	CD163
MAFLD	DLK1
MAFLD	IHH
MAFLD	HSPA12A
MAFLD	PZP
MAFLD	NTS
MAFLD	CBARP
MAFLD	PIK3CA
MAFLD	C1S
MAFLD	TFAP2A
MAFLD	ERBB3
MAFLD	IGF2R
MAFLD	SLC10A2
MAFLD	MALL
MAFLD	SLC7A7
MAFLD	ACAD11
MAFLD	MAP3K5
MAFLD	RRM2
MAFLD	TGFA
MAFLD	P4HB
MAFLD	PLTP
MAFLD	ZBTB16
MAFLD	PHLDA1
MAFLD	ALOX5
MAFLD	AMIGO2
MAFLD	MFAP4
MAFLD	ANKRD1
MAFLD	HSD17B4
MAFLD	MTHFD2
MAFLD	THBD
MAFLD	TK1
MAFLD	PMP22
MAFLD	HSD3B5
MAFLD	BAK1
MAFLD	CROT
MAFLD	STAT5B
MAFLD	NT5E
MAFLD	MAP2K1
MAFLD	MYO1F
MAFLD	GRB10
MAFLD	LY6D
MAFLD	APLN
MAFLD	DSC2
MAFLD	GPC1
MAFLD	GZMB
MAFLD	COX6A2
MAFLD	COL14A1
MAFLD	NDUFS4
MAFLD	PGM3
MAFLD	THRAP3
MAFLD	TNFRSF12A
MAFLD	TUBB6
MAFLD	CCL6
MAFLD	DNMT3B
MAFLD	APAF1
MAFLD	NOS1
MAFLD	ADM
MAFLD	CAVIN3
MAFLD	TSPAN8
MAFLD	BACE1
MAFLD	COX1
MAFLD	SFRP2
MAFLD	SMOX
MAFLD	SELE
MAFLD	DCN
MAFLD	CCPG1
MAFLD	PYCR1
MAFLD	OGG1
MAFLD	PINK1
MAFLD	FASLG
MAFLD	ERBB2
MAFLD	PTK2
MAFLD	CDC6
MAFLD	GSN
MAFLD	GPER1
MAFLD	PTPRM
MAFLD	MAP2K3
MAFLD	ABI3BP
MAFLD	ADHFE1
MAFLD	HBA1
MAFLD	MAP2K6
MAFLD	HBB
MAFLD	FKBP5
MAFLD	ETFA
MAFLD	IGFBP5
MAFLD	PFKFB4
MAFLD	TNC
MAFLD	EZR
MAFLD	GATA3
MAFLD	UNC13C
MAFLD	HK1
MAFLD	MAMDC2
MAFLD	CD53
MAFLD	CHN2
MAFLD	SERPINA6
MAFLD	ACE2
MAFLD	CTSB
MAFLD	RIPK1
MAFLD	CAMK2D
MAFLD	FMO5
MAFLD	TNFSF11
MAFLD	CXCR4
MAFLD	BCL6
MAFLD	HMGB2
MAFLD	MIR34A
MAFLD	NCF4
MAFLD	ANXA1
MAFLD	COX2
MAFLD	ECI1
MAFLD	PECAM1
MAFLD	G6PD
MAFLD	MTHFD1
MAFLD	EMP1
MAFLD	KRT17
MAFLD	AGPAT2
MAFLD	CCNE1
MAFLD	ERCC6L
MAFLD	LGR5
MAFLD	PARP14
MAFLD	PTGER3
MAFLD	SLC51B
MAFLD	NPDC1
MAFLD	BEX2
MAFLD	SUSD2
MAFLD	EIF4E
MAFLD	CENPA
MAFLD	ID4
MAFLD	MAF
MAFLD	CP
MAFLD	CSRP3
MAFLD	DNAJC10
MAFLD	RRBP1
MAFLD	AKAP12
MAFLD	ADGRB1
MAFLD	B4GALNT4
MAFLD	DIO2
MAFLD	MLKL
MAFLD	OLR1
MAFLD	IFIH1
MAFLD	TDO2
MAFLD	ACADSB
MAFLD	SLC25A13
MAFLD	TRPV6
MAFLD	BDH1
MAFLD	PC
MAFLD	MGMT
MAFLD	HRAS
MAFLD	WEE1
MAFLD	GSTM5
MAFLD	HNMT
MAFLD	EIF2A
MAFLD	EIF5
MAFLD	POSTN
MAFLD	MAFA
MAFLD	HADHA
MAFLD	MYLK
MAFLD	LRG1
MAFLD	PRKCB
MAFLD	STMN1
MAFLD	ARHGAP22
MAFLD	RGS10
MAFLD	CYP2R1
MAFLD	NUDT7
MAFLD	SLC25A1
MAFLD	LIFR
MAFLD	RAD51
MAFLD	PPM1D
MAFLD	IRF1
MAFLD	KCNK12
MAFLD	HCAR2
MAFLD	RPS6KA2
MAFLD	TNFRSF11A
MAFLD	BMP7
MAFLD	DNAJC3
MAFLD	GADD45B
MAFLD	CYP3A2
MAFLD	HDAC1
MAFLD	ADRB3
MAFLD	ALDH18A1
MAFLD	CORO1A
MAFLD	AKR1A1
MAFLD	ARRDC3
MAFLD	FUT1
MAFLD	MRAP
MAFLD	VWA1
MAFLD	BCHE
MAFLD	LASP1
MAFLD	ADCY2
MAFLD	PRRG4
MAFLD	AKR1C18
MAFLD	HAVCR1
MAFLD	ZFP36
MAFLD	AOC1
MAFLD	BCL11A
MAFLD	C5AR1
MAFLD	NID2
MAFLD	PKMYT1
MAFLD	UCHL1
MAFLD	CRELD2
MAFLD	PSTPIP1
MAFLD	AQP9
MAFLD	NCOR1
MAFLD	SERPINF1
MAFLD	GDF10
MAFLD	HTRA3
MAFLD	BIRC5
MAFLD	PDK1
MAFLD	RARB
MAFLD	PFKP
MAFLD	NR4A2
MAFLD	EPB41L1
MAFLD	GPI
MAFLD	KDELR3
MAFLD	TRAF6
MAFLD	ISG15
MAFLD	APC
MAFLD	GRHL1
MAFLD	NUAK1
MAFLD	MIOX
MAFLD	EPHX1
MAFLD	MTHFD1L
MAFLD	TSKU
MAFLD	CKM
MAFLD	IGFALS
MAFLD	KIF22
MAFLD	NEB
MAFLD	SESN1
MAFLD	PGD
MAFLD	ADGRG2
MAFLD	CREB3L2
MAFLD	JPT1
MAFLD	TECR
MAFLD	SOX4
MAFLD	SRD5A1
MAFLD	ALDH1L2
MAFLD	AJUBA
MAFLD	COX6B1
MAFLD	DACT2
MAFLD	ENDOD1
MAFLD	SAA2
MAFLD	SACS
MAFLD	ADORA2A
MAFLD	ARG2
MAFLD	CMPK2
MAFLD	EEF1G
MAFLD	MPST
MAFLD	PEG10
MAFLD	TCF7
MAFLD	AK4
MAFLD	HMGA1
MAFLD	CHEK1
MAFLD	SERPINC1
MAFLD	SLC7A2
MAFLD	COPE
MAFLD	MOGAT1
MAFLD	SART1
MAFLD	GRIN1
MAFLD	ATF2
MAFLD	ACSS2
MAFLD	DPEP1
MAFLD	APOA2
MAFLD	PGK1
MAFLD	KIF20A
MAFLD	COX4I1
MAFLD	TTK
MAFLD	ITGB2
MAFLD	ARMCX3
MAFLD	BEX1
MAFLD	LEF1
MAFLD	NPM1
MAFLD	ITGB8
MAFLD	MASP1
MAFLD	PRSS8
MAFLD	SYNPO
MAFLD	ADAM17
MAFLD	PLAU
MAFLD	RAD51AP1
MAFLD	APOL9A
MAFLD	GALNT14
MAFLD	AXIN2
MAFLD	IL17RB
MAFLD	KLF6
MAFLD	NRP1
MAFLD	FLT1
MAFLD	CYP2C29
MAFLD	ELOVL5
MAFLD	GTSE1
MAFLD	CRYM
MAFLD	NR1D2
MAFLD	ASRGL1
MAFLD	CAR2
MAFLD	CHCHD10
MAFLD	CYP2B9
MAFLD	SLC27A5
MAFLD	AURKB
MAFLD	ALDOB
MAFLD	ANG
MAFLD	NCAPH
MAFLD	BUB1B
MAFLD	CELF3
MAFLD	MSR1
MAFLD	SLC7A8
MAFLD	SGK1
MAFLD	PRDX2
MAFLD	LITAF
MAFLD	EEF2
MAFLD	GPR155
MAFLD	GSTT2
MAFLD	UGT1A9
MAFLD	ABAT
MAFLD	FEN1
MAFLD	SIK1
MAFLD	VCL
MAFLD	GLO1
MAFLD	GLS
MAFLD	HSPA9
MAFLD	KLF9
MAFLD	BCAR1
MAFLD	CARHSP1
MAFLD	CYB5B
MAFLD	DISP2
MAFLD	CDR2
MAFLD	GLB1
MAFLD	HBA-A1
MAFLD	INHBE
MAFLD	SERPINH1
MAFLD	COL2A1
MAFLD	AURKA
MAFLD	AQP1
MAFLD	EGLN3
MAFLD	ETV4
MAFLD	NID1
MAFLD	RBL1
MAFLD	SPRR1A
MAFLD	ADORA2B
MAFLD	ASB13
MAFLD	LAMB1
MAFLD	MRC1
MAFLD	FADD
MAFLD	PDHA1
MAFLD	SLC38A4
MAFLD	FHL1
MAFLD	HYOU1
MAFLD	MT3
MAFLD	DMBT1
MAFLD	ITIH2
MAFLD	PTPRN
MAFLD	SMOC2
MAFLD	HSD11B2
MAFLD	ITGA6
MAFLD	KIF23
MAFLD	PLPP3
MAFLD	VCAN
MAFLD	ABHD2
MAFLD	CKAP2
MAFLD	NCOA7
MAFLD	PRKAR2B
MAFLD	SHC1
MAFLD	TXN1
MAFLD	XRCC5
MAFLD	FBP1
MAFLD	BZW1
MAFLD	CD48
MAFLD	CEL
MAFLD	PHLDB2
MAFLD	SCARA5
MAFLD	NFKBIZ
MAFLD	NOCT
MAFLD	TSC22D1
MAFLD	ARHGEF2
MAFLD	ITGB6
MAFLD	NT5DC2
MAFLD	SLC38A1
MAFLD	STARD4
MAFLD	KRT18
MAFLD	XKR5
MAFLD	CLCN5
MAFLD	GSTM2
MAFLD	EMP2
MAFLD	IL6ST
MAFLD	SLC16A1
MAFLD	VWF
MAFLD	H2-AB1
MAFLD	CRY1
MAFLD	SNAI1
MAFLD	PMAIP1
MAFLD	HBP1
MAFLD	SPINK1
MAFLD	AOX1
MAFLD	AKR1C6
MAFLD	CYP2C39
MAFLD	IGFBP4
MAFLD	BCAT1
MAFLD	FMO3
MAFLD	MXD1
MAFLD	PARP12
MAFLD	ABCD2
MAFLD	CCR6
MAFLD	ORM2
MAFLD	RAC1
MAFLD	ABCC9
MAFLD	APOC1
MAFLD	SLC2A5
MAFLD	MAP1LC3A
MAFLD	MCM7
MAFLD	IRAK1
MAFLD	TOP1
MAFLD	OTOP1
MAFLD	CD86
MAFLD	CDC42
MAFLD	COMTD1
MAFLD	MFGE8
MAFLD	BCAM
MAFLD	SERPINB1A
MAFLD	ABCD3
MAFLD	FGA
MAFLD	HAL
MAFLD	TGFBR1
MAFLD	ITGA5
MAFLD	SESN2
MAFLD	SLC22A3
MAFLD	GPR83
MAFLD	TGFB1I1
MAFLD	TPD52L1
MAFLD	ZKSCAN1
MAFLD	EFHD2
MAFLD	SOCS1
MAFLD	TLR3
MAFLD	LSS
MAFLD	UGDH
MAFLD	SAT1
MAFLD	CTNNA1
MAFLD	OSMR
MAFLD	RPS6KA3
MAFLD	RSRP1
MAFLD	CCK
MAFLD	RACGAP1
MAFLD	TNFAIP2
MAFLD	MARCKS
MAFLD	TUBB2A
MAFLD	OAS2
MAFLD	EGR2
MAFLD	OAT
MAFLD	GHITM
MAFLD	CDC25B
MAFLD	GAL
MAFLD	KIF11
MAFLD	KLF5
MAFLD	TMPRSS2
MAFLD	DHX58
MAFLD	PCSK6
MAFLD	SAA3
MAFLD	TBC1D4
MAFLD	GPRIN1
MAFLD	CFLAR
MAFLD	HNRNPA2B1
MAFLD	LAMP1
MAFLD	CNN1
MAFLD	DBN1
MAFLD	ACOT9
MAFLD	ACAA1B
MAFLD	ACSBG1
MAFLD	DMPK
MAFLD	COL18A1
MAFLD	CTSC
MAFLD	ECI2
MAFLD	MFN1
MAFLD	RPSA
MAFLD	IDH2
MAFLD	LOXL1
MAFLD	MDK
MAFLD	NPPA
MAFLD	BARX2
MAFLD	CPNE7
MAFLD	LY96
MAFLD	CHGB
MAFLD	FABP6
MAFLD	LAT2
MAFLD	SULT1C2
MAFLD	CD40
MAFLD	CD63
MAFLD	CLU
MAFLD	CYP2B1
MAFLD	FSTL1
MAFLD	VTN
MAFLD	C8G
MAFLD	MRPL20
MAFLD	REEP3
MAFLD	TGIF2
MAFLD	MEP1A
MAFLD	WDR86
MAFLD	LBP
MAFLD	UGT1A6
MAFLD	GAS1
MAFLD	MSLN
MAFLD	TYROBP
MAFLD	PLA2G4A
MAFLD	HSPB7
MAFLD	PGM1
MAFLD	PLEK
MAFLD	SFXN3
MAFLD	TRAP1
MAFLD	ALDH7A1
MAFLD	GJB1
MAFLD	CFL1
MAFLD	OSGIN1
MAFLD	PDCD4
MAFLD	EDNRA
MAFLD	MTMR4
MAFLD	PCDH10
MAFLD	IER5
MAFLD	ISYNA1
MAFLD	PROC
MAFLD	CXADR
MAFLD	NFE2L1
MAFLD	PCDH7
MAFLD	CAMK2A
MAFLD	DUSP10
MAFLD	VASP
MAFLD	YWHAZ
MAFLD	GALNT6
MAFLD	IER5L
MAFLD	CDK4
MAFLD	HSD3B2
MAFLD	KPNA2
MAFLD	MFSD2A
MAFLD	NCOA2
MAFLD	PHB1
MAFLD	CLMN
MAFLD	COX5B
MAFLD	TGFBR3
MAFLD	UBE2L6
MAFLD	UGP2
MAFLD	MTMR11
MAFLD	COMT
MAFLD	NRG1
MAFLD	NAMPT
MAFLD	CADPS2
MAFLD	NCOA1
MAFLD	RAMP2
MAFLD	TMTC2
MAFLD	ACTG1
MAFLD	TFPI
MAFLD	SULT1A1
MAFLD	ASF1B
MAFLD	CD24
MAFLD	ESPL1
MAFLD	GPT2
MAFLD	DKK3
MAFLD	ITGAX
MAFLD	CXCL14
MAFLD	MAT2A
MAFLD	PLCG1
MAFLD	SULF2
MAFLD	MGST1
MAFLD	IFITM3
MAFLD	SCAF11
MAFLD	SMC4
MAFLD	SORT1
MAFLD	ATL2
MAFLD	ERO1B
MAFLD	RALGDS
MAFLD	TNNI2
MAFLD	MS4A6D
MAFLD	HK2
MAFLD	DDIT4L
MAFLD	FZD7
MAFLD	KRT23
MAFLD	VEGFB
MAFLD	CD300A
MAFLD	GATA2
MAFLD	RSAD2
MAFLD	SLC22A17
MAFLD	ACKR3
MAFLD	ARRB1
MAFLD	CDKN3
MAFLD	ERRFI1
MAFLD	IFI27
MAFLD	RHBDF1
MAFLD	IGDCC4
MAFLD	HOPX
MAFLD	ALDOC
MAFLD	MAP2K4
MAFLD	MAP4K4
MAFLD	ZFP36L1
MAFLD	ARC
MAFLD	CXCL3
MAFLD	TSPO
MAFLD	OTUD5
MAFLD	APOA5
MAFLD	COX7C
MAFLD	GPCPD1
MAFLD	RAB1A
MAFLD	RDH10
MAFLD	SLC27A4
MAFLD	UCP3
MAFLD	BST2
MAFLD	FLNB
MAFLD	TGIF1
MAFLD	MAP1B
MAFLD	MUC1
MAFLD	PGAM1
MAFLD	SLC6A9
MAFLD	ERP27
MAFLD	IVNS1ABP
MAFLD	NCOA4
MAFLD	PTCH1
MAFLD	SUCLG2
MAFLD	GPX8
MAFLD	SPARCL1
MAFLD	TM4SF4
MAFLD	COL6A2
MAFLD	FUS
MAFLD	EEF1A2
MAFLD	FOXQ1
MAFLD	HPCAL1
MAFLD	IL12A
MAFLD	MAP2K2
MAFLD	ANGPTL2
MAFLD	PHB2
MAFLD	PIK3IP1
MAFLD	SH3BGRL3
MAFLD	SRPX
MAFLD	CD80
MAFLD	THRB
MAFLD	FBLN2
MAFLD	MERTK
MAFLD	PYGB
MAFLD	RRAGD
MAFLD	SLC34A2
MAFLD	XAF1
MAFLD	GABRP
MAFLD	KITL
MAFLD	NLRP12
MAFLD	PANX1
MAFLD	PCSK1N
MAFLD	PITX2
MAFLD	PLCB1
MAFLD	RGS19
MAFLD	STEAP2
MAFLD	TLCD2
MAFLD	EDNRB
MAFLD	ACAA1
MAFLD	ELOVL1
MAFLD	GALNT10
MAFLD	GALNT3
MAFLD	GLDC
MAFLD	PLXNB2
MAFLD	SH3BGRL
MAFLD	DPYD
MAFLD	HSPB8
MAFLD	PDE4B
MAFLD	CYP2C11
MAFLD	DTL
MAFLD	FAM13A
MAFLD	TREH
MAFLD	CTTN
MAFLD	DCXR
MAFLD	NDRG2
MAFLD	OGDH
MAFLD	DIO1
MAFLD	SLC7A5
MAFLD	CBX6
MAFLD	ANPEP
MAFLD	CLGN
MAFLD	NFE2
MAFLD	PYGL
MAFLD	RGS16
MAFLD	SC5D
MAFLD	MIB1
MAFLD	PRR15
MAFLD	LTBP2
MAFLD	YWHAH
MAFLD	CSRP2
MAFLD	NUF2
MAFLD	PPP2CA
MAFLD	SDF2L1
MAFLD	ABCB1A
MAFLD	PRKD3
MAFLD	RASL11B
MAFLD	EIF4B
MAFLD	CCDC88A
MAFLD	CRLF1
MAFLD	DGKH
MAFLD	PFKFB2
MAFLD	ST3GAL2
MAFLD	GCG
MAFLD	MAP3K8
MAFLD	ANXA4
MAFLD	RASD1
MAFLD	CES1
MAFLD	RNF180
MAFLD	GDF15
MAFLD	CLDN15
MAFLD	TYMS
MAFLD	ATP1A1
MAFLD	FGB
MAFLD	ALDH1A2
MAFLD	CPEB2
MAFLD	GART
MAFLD	ISG20
MAFLD	RYR1
MAFLD	UNG
MAFLD	CYC1
MAFLD	CYP39A1
MAFLD	DFFB
MAFLD	KLF13
MAFLD	S100A11
MAFLD	DEPP1
MAFLD	PAPSS2
MAFLD	PTGDS
MAFLD	SLCO1A4
MAFLD	AKAP1
MAFLD	CACNA2D1
MAFLD	DNAJB6
MAFLD	ECHS1
MAFLD	FASL
MAFLD	DAXX
MAFLD	KIF14
MAFLD	MATN2
MAFLD	MCM5
MAFLD	OSBPL3
MAFLD	RPS24
MAFLD	PDIA4
MAFLD	PDIA6
MAFLD	GNGT2
MAFLD	ATP2B1
MAFLD	PTPN11
MAFLD	CLYBL
MAFLD	FXYD3
MAFLD	KCNE3
MAFLD	MBD2
MAFLD	NGF
MAFLD	CAPN2
MAFLD	RRM1
MAFLD	CCN5
MAFLD	COQ8A
MAFLD	CYP2S1
MAFLD	FLG
MAFLD	PNPLA8
MAFLD	PTPRE
MAFLD	RND1
MAFLD	USP18
MAFLD	CYP2A5
MAFLD	INMT
MAFLD	KCNN4
MAFLD	PDXK
MAFLD	ACOT3
MAFLD	SLC9A7
MAFLD	SUSD3
MAFLD	PLPP2
MAFLD	VIL1
MAFLD	CFH
MAFLD	B4GALT5
MAFLD	KCTD12
MAFLD	RAPH1
MAFLD	SORCS1
MAFLD	MDH1
MAFLD	SLC38A2
MAFLD	EP300
MAFLD	ARPC1B
MAFLD	IL1R1
MAFLD	INPP5D
MAFLD	HPX
MAFLD	PLA2G2A
MAFLD	SLC19A1
MAFLD	DAPK1
MAFLD	FOSL2
MAFLD	TSC22D3
MAFLD	CTPS2
MAFLD	PLLP
MAFLD	TIMM9
MAFLD	WNT10B
MAFLD	ACAD9
MAFLD	CPNE8
MAFLD	SERPINB5
MAFLD	ACAA1A
MAFLD	CLIC6
MAFLD	IFI27L2B
MAFLD	SH3BGRL2
MAFLD	STAC2
MAFLD	KNL1
MAFLD	PHLDA2
MAFLD	PLOD2
MAFLD	YAP1
MAFLD	ALAS1
MAFLD	ATP5F1A
MAFLD	LRP1
MAFLD	PPP1R15A
MAFLD	HHATL
MAFLD	CCR7
MAFLD	CLTC
MAFLD	DEPTOR
MAFLD	FBN1
MAFLD	FMO2
MAFLD	KMO
MAFLD	MEOX1
MAFLD	MGST3
MAFLD	MMP8
MAFLD	PLA1A
MAFLD	PPL
MAFLD	PRKCQ
MAFLD	PTPN13
MAFLD	PYGM
MAFLD	SDC1
MAFLD	WT1
MAFLD	CLCA1
MAFLD	COX7A2
MAFLD	PEG3
MAFLD	UPP2
MAFLD	DENR
MAFLD	PABPC1L
MAFLD	CACYBP
MAFLD	ACOT7
MAFLD	IQGAP3
MAFLD	ENO2
MAFLD	BCO1
MAFLD	CELSR3
MAFLD	MIR22
MAFLD	PKIB
MAFLD	RASGRP2
MAFLD	ALDH3A1
MAFLD	SFRP1
MAFLD	PGC
MAFLD	ANGPT2
MAFLD	EIF1
MAFLD	GOT2
MAFLD	NCAPG
MAFLD	PTAFR
MAFLD	STT3B
MAFLD	NOG
MAFLD	SERPINI1
MAFLD	SIAH2
MAFLD	CELA1
MAFLD	CLSTN3
MAFLD	AK2
MAFLD	GGH
MAFLD	HSD17B2
MAFLD	RCAN1
MAFLD	RIN3
MAFLD	SBSN
MAFLD	ATAD2
MAFLD	DEGS2
MAFLD	NIBAN1
MAFLD	PAPPA2
MAFLD	SLCO2A1
MAFLD	TMPRSS4
MAFLD	P2RX7
MAFLD	ARPP19
MAFLD	TNIP1
MAFLD	BGN
MAFLD	MAT1A
MAFLD	PAH
MAFLD	ST6GAL1
MAFLD	CYP4F14
MAFLD	ITGA4
MAFLD	MAP3K1
MAFLD	MISP
MAFLD	SLC1A3
MAFLD	SORL1
MAFLD	CHRNA2
MAFLD	CMTM6
MAFLD	HEYL
MAFLD	SELPLG
MAFLD	SPTLC3
MAFLD	CLPS
MAFLD	HACL1
MAFLD	MECOM
MAFLD	LGMN
MAFLD	PTMA
MAFLD	SRSF7
MAFLD	STAT2
MAFLD	PPP3CA
MAFLD	SHROOM4
MAFLD	ADORA1
MAFLD	RBP1
MAFLD	ADH1
MAFLD	BBOX1
MAFLD	CUX1
MAFLD	DDX5
MAFLD	RBM3
MAFLD	SLC6A8
MAFLD	ADGRL2
MAFLD	AZGP1
MAFLD	CRABP1
MAFLD	GPRC5C
MAFLD	HR
MAFLD	SDCBP2
MAFLD	MAPK4
MAFLD	NEK7
MAFLD	SETD7
MAFLD	GATA4
MAFLD	KLF10
MAFLD	NEK2
MAFLD	NME1
MAFLD	TES
MAFLD	FAM163A
MAFLD	LRRN2
MAFLD	KIF15
MAFLD	MYBL2
MAFLD	IRF8
MAFLD	ITIH3
MAFLD	NBN
MAFLD	LRRN1
MAFLD	GREM2
MAFLD	SNAP23
MAFLD	FOSB
MAFLD	ERCC1
MAFLD	MAD2L1
MAFLD	ZEB2
MAFLD	CCR1
MAFLD	CLIC4
MAFLD	C1QTNF3
MAFLD	MAS1
MAFLD	NOVA1
MAFLD	PAX5
MAFLD	RSF1
MAFLD	CRIP1
MAFLD	GFPT1
MAFLD	GRK5
MAFLD	HMBS
MAFLD	PCSK5
MAFLD	PRKAG2
MAFLD	SLCO1B2
MAFLD	UPP1
MAFLD	SYP
MAFLD	GALM
MAFLD	MLPH
MAFLD	SLC2A9
MAFLD	F7
MAFLD	MYLIP
MAFLD	PON2
MAFLD	SAA1
MAFLD	DLGAP5
MAFLD	ITGA2
MAFLD	NOX1
MAFLD	RUNX1
MAFLD	ENDOG
MAFLD	MAPK13
MAFLD	SULT1C1
MAFLD	TIMELESS
MAFLD	CRYAA
MAFLD	ATP7A
MAFLD	HSD17B10
MAFLD	PAICS
MAFLD	PCLAF
MAFLD	EYA1
MAFLD	MBP
MAFLD	NUP153
MAFLD	SLC18A2
MAFLD	C1R
MAFLD	PTMS
MAFLD	ARNT
MAFLD	CCNG1
MAFLD	AQP4
MAFLD	CTPS1
MAFLD	DDX21
MAFLD	TCF7L2
MAFLD	TPM4
MAFLD	IL22RA1
MAFLD	TSPAN3
MAFLD	USP8
MAFLD	GYG1
MAFLD	MFAP5
MAFLD	MMP19
MAFLD	RNASEH2A
MAFLD	FAM178B
MAFLD	AACS
MAFLD	DAG1
MAFLD	MKNK2
MAFLD	NDRG4
MAFLD	EIF5A
MAFLD	MYH7
MAFLD	MIF
MAFLD	SLC29A1
MAFLD	E2F2
MAFLD	PIK3R3
MAFLD	ADCY7
MAFLD	CLDN11
MAFLD	CUBN
MAFLD	FABP2
MAFLD	GFOD1
MAFLD	GJA4
MAFLD	GPM6B
MAFLD	NHSL1
MAFLD	PDP1
MAFLD	PKP2
MAFLD	RCBTB2
MAFLD	SMPD1
MAFLD	SUCLG1
MAFLD	CACNA1S
MAFLD	MAML1
MAFLD	SLC5A9
MAFLD	WAS
MAFLD	LMNA
MAFLD	LAMC2
MAFLD	RAN
MAFLD	RORA
MAFLD	SLC7A1
MAFLD	BAMBI
MAFLD	CAPG
MAFLD	CHEK2
MAFLD	ACTC1
MAFLD	ANKRD12
MAFLD	MAL
MAFLD	NME2
MAFLD	SLC13A3
MAFLD	DDX60
MAFLD	FOXO4
MAFLD	HPD
MAFLD	NDUFA5
MAFLD	NMT2
MAFLD	TNFSF15
MAFLD	ADTRP
MAFLD	MIR183
MAFLD	SELENBP1
MAFLD	EIF2AK2
MAFLD	HNRNPK
MAFLD	FBXO39
MAFLD	GHRHR
MAFLD	LHFPL4
MAFLD	VAX2
MAFLD	CALM2
MAFLD	DKK1
MAFLD	ENTPD5
MAFLD	CCND3
MAFLD	ISLR2
MAFLD	SSBP4
MAFLD	SULT4A1
MAFLD	MTHFR
MAFLD	NFKB2
MAFLD	ACY1
MAFLD	COL16A1
MAFLD	GBP4
MAFLD	QPCT
MAFLD	RHOU
MAFLD	GBE1
MAFLD	ROCK2
MAFLD	SDC2
MAFLD	MT1A
MAFLD	DBP
MAFLD	TPM3
MAFLD	ZEB1
MAFLD	AKNA
MAFLD	COX15
MAFLD	IGSF9
MAFLD	JAG1
MAFLD	NAPEPLD
MAFLD	CCDC80
MAFLD	CRIP2
MAFLD	MAP3K7
MAFLD	NFATC2
MAFLD	RASGRP1
MAFLD	RHEB
MAFLD	CLDN5
MAFLD	GMNN
MAFLD	SULT1E1
MAFLD	TMEM158
MAFLD	ATF6B
MAFLD	CRTAC1
MAFLD	CSDC2
MAFLD	DGKE
MAFLD	KCNG3
MAFLD	PDXDC1
MAFLD	PRRT1
MAFLD	ZFYVE28
MAFLD	GNB1
MAFLD	GSTT3
MAFLD	RPL17
MAFLD	YWHAG
MAFLD	TUBA1A
MAFLD	NFAT5
MAFLD	SERPING1
MAFLD	CDK2AP2
MAFLD	CYP2D22
MAFLD	GAL3ST1
MAFLD	NDUFA13
MAFLD	PCSK2
MAFLD	PNPT1
MAFLD	ADGRA1
MAFLD	GLA
MAFLD	GMFB
MAFLD	MBNL1
MAFLD	MRPS6
MAFLD	PDGFRL
MAFLD	SULT2B1
MAFLD	BRAF
MAFLD	CD9
MAFLD	GSDMD
MAFLD	HMMR
MAFLD	PRKN
MAFLD	GIPC1
MAFLD	ATP6V0E2
MAFLD	BICC1
MAFLD	EFNA3
MAFLD	NLRC5
MAFLD	PDZK1IP1
MAFLD	RASD2
MAFLD	FBP2
MAFLD	MUC2
MAFLD	NAT8
MAFLD	PARP9
MAFLD	SERPIND1
MAFLD	MGST2
MAFLD	NPAS2
MAFLD	OLFML3
MAFLD	STEAP4
MAFLD	CBR1
MAFLD	PTTG1
MAFLD	HPRT1
MAFLD	IL11
MAFLD	IL1RL1
MAFLD	JUP
MAFLD	SMAD4
MAFLD	LMCD1
MAFLD	UQCRC1
MAFLD	FZD1
MAFLD	GALNT2
MAFLD	RIOK3
MAFLD	B3GALNT1
MAFLD	CDC27
MAFLD	GDPD5
MAFLD	LPCAT2
MAFLD	OTUB2
MAFLD	FGFR1OP2
MAFLD	IIGP1
MAFLD	MAP3K13
MAFLD	NRIP1
MAFLD	RHOA
[truncated: 36,694 more rows]

## Sheet: Table S4 Intersected targets 
TRL-TAG1-1
PGR-AS1
LINC02605
CERNA3
TOMT
SCARNA5
MOD2
AKT
MIR125B-1
TAS2R14
RAD51-AS1
UGT1A
SOD2-OT1
MIRLET7A1
KCNU1
METTL2B
AMY1A
OR55B4
BDNF-AS
HTR1A
TAS2R38
HTR3B
MIR148B
MIR211
DRD3
CA6
STK33
TRPA1
SULT1C4
KDM4D
HEMK1
GABRA1
CA1
OXA1L
ADRA2C
RAPGEF6
KLK2
SULT1A3
ESRRB
SLC22A16
CALML5
ACSM2B
ALPG
DNAH8
TRPV3
PTPN22
CA13
BUD23
PVT1
OPRD1
CHRM5
CCR3
KCNJ5
SMARCC1
FGF5
MARCHF8
KCNC2
GABRA2
FLT3
TRPC6
OPRM1
GPBAR1
LYPLA2
SMARCE1
PRMT3
GRK2
MIR34C
AOC2
HRH2
PYM1
IBSP
NOTUM
GATA1
CCKBR
PRSS3
DNASE1
MIR494
CNR2
KDM4C
SMARCB1
MUC5AC
MIR7-3HG
CSNK1G3
PDE3A
CHRM1
SLC5A2
HTR4
CACNA1H
CA7
REN
GRM5
PDLIM4
HTR2C
ADRA1D
ZBTB10
OTC
UGT2B4
FAM13C
ELAVL3
IL2RA
SCNN1G
PRKCG
CYP11B2
UGT2B15
FAAH
POLH
MIR125A
LIAS
KLK1
CA12
DPP3
POLK
ADRB1
IP6K2
TUBB
EPO
ALPP
KCNH2
GAS5
MYL2
KDM4A
MAPKAPK2
PREP
NEU1
SLCO1A2
PIK3CG
HSD3B7
SLC6A19
SLCO1B3
BCKDHA
AMACR
CRH
IPMK
HTR2A
ADRA1A
RPTOR
MIR150
CYP11B1
SRD5A2
SLC16A9
ALPI
GGA2
CHRM4
TNKS
GLYAT
MAPK12
ATP5F1C
FNTB
HPSE
PNRC2
NQO2
SPN
ACP1
AKR1C3
SLC22A12
FOXL2
SYK
PLA2G6
TSC2
CYP2D6
HRH1
SUMO1
HTR3A
SLCO1B1
CHRM3
NAT2
CYP2C19
MIR21
GBA3
DRD1
NR3C2
DRD2
SLC17A5
MIR27A
CCKAR
F2RL1
CHRM2
POLI
CD38
TYRP1
PGR
P4HA2
MIR214
CACNA1D
CHAT
ADRA1B
CYP2C8
AVPR1A
GNA15
AP1G1
WNT3A
SHBG
PDE10A
GAST
GNAL
AKR1C1
GNAS
DCT
MEF2A
ADH7
CHAC2
PRDX5
CA9
MITF
TRPV2
TRPV1
PNLIP
GYS2
ICAM2
ERCC4
PDE5A
TYR
LIPA
CD40LG
SLC4A2
BCKDHB
ADRA2B
GAA
HTR1B
EHMT2
GATA6
CA2
TPH1
AKR1B10
ARID1A
SYNCRIP
SLCO4C1
HNF1A
BAAT
ARRB2
TBX1
DDC
CA4
SLC6A3
CRTC3
AKR1D1
CES2
NDUFB8
DRD4
F10
CALCA
TAC1
CYP3A5
GNE
EGLN1
ALOX15
XIAP
PAM
FGFR2
FGF1
SMO
SCNN1B
METTL6
ALOX12
MCL1
FFAR1
UGT2B7
SCNN1A
XPA
SCN5A
POU5F1
IGF2BP2
CLDN7
NFKBIE
TUBB3
BMP6
SLC22A6
GUSB
ELANE
SLC22A8
CS
TXN
POLA1
BCKDK
LCT
CYP2B6
UQCRC2
SMARCA2
POMC
MYB
CYP2A6
ACTB
BSG
SHH
KCNMA1
SLC6A4
FANCA
IL13
TAT
KRAS
LYZ
PRSS1
SLC22A2
SMARCA4
SLC6A2
GSTZ1
DAO
ADRB2
SLC22A1
IGHM
MMP14
SLC22A4
CYP2C9
CYP19A1
CNR1
SUV39H1
RHOA
HPRT1
CBR1
NAPEPLD
NFKB2
MTHFR
DKK1
SMPD1
FABP2
ARNT
HSD17B10
MAPK13
HMBS
ERCC1
ADORA1
ATP5F1A
ALAS1
PLA2G2A
CACNA2D1
CES1
MAP3K8
PYGL
SLC7A5
DCXR
THRB
ARRB1
ACKR3
SULT1A1
NCOA1
COMT
CDK4
PDCD4
FABP6
NPPA
CFLAR
CCK
RPS6KA3
SESN2
COMTD1
FMO3
AOX1
SLC16A1
HSD11B2
EGLN3
COL2A1
ABAT
EEF2
PRDX2
AURKB
SLC27A5
FLT1
PLAU
ITGB2
CHEK1
ADORA2A
SRD5A1
RARB
BIRC5
AOC1
BCHE
AKR1A1
ADRB3
CYP3A2
STMN1
HADHA
HRAS
CP
SLC51B
COX2
MIR34A
CXCR4
TNFSF11
ACE2
HBB
GPER1
ERBB2
FASLG
SELE
BACE1
APAF1
NT5E
BAK1
ALOX5
SLC7A7
SLC10A2
PIK3CA
MAOB
ESR2
ABCG5
IRF3
ABCC1
CYP3A23-3A1
GAD1
PON1
HSP90B1
FECH
SULT2A1
TGFBI
PTGES
ODC1
RARA
PTPN1
ACADVL
ATP1B1
CYP27A1
CYP24A1
MAPT
CYP11A1
CASP7
AGER
AFP
APEX1
ENO3
PSEN1
SNCA
FABP5
ATG7
ABCG8
ADAMTS1
TLR2
NOTCH1
FSHB
HSD11B1
SDHB
PTGS1
SMAD2
CDK2
GLI1
SLC10A1
HSP90AB1
NRF1
CDKN2A
ABCB1
TXNRD1
IL33
HMGB1
ALAS2
VDR
BDNF
BGLAP
HSP90AA1
EGF
PKM
CYP3A4
FMO1
PDGFRB
BMP2
STAT3
GFAP
FTH1
AKR1B1
AR
PLAT
ESR1
CYP1B1
ADA
PIM1
LHB
POR
SLC22A5
GLUL
FABP3
SLC22A7
ABCC4
MET
CCNA2
MAPK11
IL17A
SLC5A1
SLCO1A1
ATF6
MMP13
RPS6
RAF1
CASP12
RPS6KB1
CDKN1B
MAOA
KLF4
COL1A2
MPO
HBEGF
TFAM
LDHB
AIF1
CTSD
ACHE
NR1I3
KDR
MDM2
ATF4
NR3C1
TNFSF10
UGT1A1
TOP2A
SP1
STAR
EIF2S1
CDK1
CD44
TNFRSF11B
NR1I2
RXRA
ATG5
LDHA
EGFR
GJA1
CPT2
SPP1
CYP7B1
XDH
ABCC3
IL2
DNMT1
BECN1
HIF1A
ABCB11
CCNB1
GPX2
MAP1LC3B
SLC2A1
HSPB1
LCAT
RUNX2
CTNNB1
ABCG2
PYCARD
MAPK14
ERN1
CASP8
GPX4
PIK3R1
CRP
CDH1
NLRP3
MAPK9
CASP1
CD68
CYCS
BAD
CYP3A11
CEBPA
TP53
EIF2AK3
SERPINE1
BCL2L1
CXCL2
CASP9
CREB1
IGFBP3
CXCL1
NR0B2
ALPL
APP
CYP1A1
OCLN
MMP9
PARP1
NOX4
SLC2A4
CXCL8
INSR
CDKN1A
MYC
GSK3B
MTOR
HSPA5
LCN2
SQSTM1
CCND1
JUN
MAPK1
ABCA1
LEPR
MAPK3
TLR4
HNF4A
VEGFA
FABP4
AKT1
AGT
APOB
MAPK8
MKI67
CYP7A1
ACADM
LPL
BAX
FOS
APOE
BCL2
NR1H3
TIMP1
PTGS2
FABP1
DDIT3
CASP3
IRS1
NFKBIA
ALB
MMP2
SOD2
ICAM1
NFKB1
INS1
IL10
IL18
GCLC
PCK1
IFNG
PPARGC1A
SOD1
HMGCR
ACTA2
CCL2
GSR
NOS3
HMOX1
NOS2
COL1A1
CD36
RELA
IL6
FASN
PRDX3
SIRT1
PPARD
FTO
PRKACA
MMP1
CYP17A1
ABCB4
ALDH2
GSTP1
GSTA1
PTEN
ACE
IL4
XBP1
MTTP
CYP1A2
NR1H4
ABCC2
AHR
INS
LDLR
FAS
CYP2E1
NQO1
ADIPOQ
CAT
GPT
NFE2L2
TGFB1
IL1B
PPARG
CPT1A
TNF
PPARA

## Sheet: Table S5  Core targets
BCL2L1
CREB1
NCOA1
RAF1
IL13
SQSTM1
CYP1A2
CCK
CYP1A1
NFE2L2
CXCL1
BCL2
CDKN2A
CDKN1A
PIK3R1
RHOA
ESR1
NOTCH1
BDNF
ACE
CASP1
SERPINE1
HIF1A
AKT1
CRP
MYC
REN
AKR1C3
TNF
TIMP1
MMP9
CALML5
MPO
UGT2B4
ACTB
MET
IL6
CYP2A6
UGT2B15
COMT
GSTP1
CYP2E1
ADIPOQ
AGT
CCL2
IL2
IFNG
CDK1
IL1B
IRS1
GPX2
APOB
HSPA5
APOE
TLR4
STAT3
IL10
PPARG
CYP19A1
APP
CYP7A1
IL17A
INS
MAOA
CEBPA
MAPT
CD36
PPARA
PGR
PRKACA
SP1
CYP3A5
EGFR
CYP2C9
ARRB1
GNAS
ARRB2
CXCR4
POMC
UGT1A6
CTNNB1
CYP2B6
TGFB1
NR1I2
MMP2
PDGFRB
CYP2C8
CYP2C19
SIRT1
MAPK1
CYP3A4
HMOX1
NFKBIA
MAPK14
RPS6KB1
NR0B2
NFKB1
CCND1
MDM2
IL4
IL18
CCNB1
NR3C1
CDK4
KDR
CDH1
PIK3CA
SMAD2
ICAM1
MAPK3
PPARGC1A
EGF
CDK2
TP53
UGT2B7
UGT1A1
FOS
CXCL8
CYCS
KRAS
CASP3
TLR2
ATF4
GSK3B
CASP9
HSP90AA1
HRAS
XIAP
ESR2
SMARCA4
RUNX2
ERBB2
CASP8
ALB
TXN
MTOR
FASLG
BECN1
AR
PARP1
PTGS2
CD44
MCL1
MAPK8
JUN
HSP90AB1
PTEN
RELA

## Sheet: Table S6 Different metabolites
1-octadecanoyl-sn-glycero-3-phospho-(1'-myo-inositol)
1.alpha.-methyl-5.alpha.-androstan-3.alpha.,17.beta.-diol glucuronide
16-hydroxyhexadecanoic acid
2-deoxy-d-ribose
4-aminobenzoate
5a,6-anhydrotetracycline
7-hydroxyflavanone
7,4'-dimethoxy-5-hydroxyisoflavone
Alanine-2,3,3,3-d4
Cholesteryl sulfate
Cys-Cys
Daunomycinone
Dl-a-hydroxybutyric acid
Indoxyl sulfate
Isobutyrylglycine
Isocitric acid
Isovalerylglycine
Leukotriene b4
Lumichrome
Maleic acid
Methyl hexadecanoate
N-arachidonoyl-l-alanine
Neochlorogenic acid
Octadecanoic acid
Pc 36:2
Pg 42:10
Pg 44:12
Phe-met-arg-phe-amide
Phenol, 4-[2-(3,5-diamino-1h-pyrazol-4-yl)diazenyl]-
Phosphoric acid
Propanoic acid, 3-[[[2-[(aminoiminomethyl)amino]-4-thiazolyl]methyl]thio]-
Ricinoleic acid
Succinate
Sulfobacin b
Uridine
.alpha.-L-Glu-L-Asp
.beta.-d-glucose
(+)-abscisic acid
(S)-2-aminobutyric acid
1-oleoyl-2-hydroxy-sn-glycero-3-phospho-(1'-rac-glycerol)
1-oleoyl-sn-glycero-3-phosphoethanolamine
1-palmitoyl-2-hydroxy-sn-glycero-3-phospho-(1'-rac-glycerol)
12r-hydroxy-5z,8z,10e,14z-eicosatetraenoic acid
17,20-dimethylprostaglandin f1.alpha.
2-chloro-l-phenylalanine
3,4-dihydroxybenzaldehyde
4-Aminobutyric acid(GABA)
4-imidazolidineheptanoic acid, 3-[(2-cyclohexyl-2-hydroxyethyl)amino]-2,5-dioxo-1-(phenylmethyl)-
4-methylcyclohexaneacetic acid
4-pyridoxic acid
4,4'-sulfonylbisphenol
4.alpha.-mannobiose
Alpha-D-Glucose
Alpha-ketoisovaleric acid
Arachidonic acid (peroxide free)
Bungeiside c
Cis-2-decenoic acid
Cis-7,10,13,16-docosatetraenoic acid
D-arabinonic acid
D-Maltose
D-proline
D-saccharic acid 1,4-lactone
Deoxyguanosine
Dethiobiotin
Dihydroresveratrol
DL-serine
Eicosenoic acid
Formylanthranilic acid
Fumarate
Guanidinosuccinic acid
Harmine
Hydroxycerivastatin
Indolelactic acid
L-2-hydroxyglutaric acid
Lactulose
Leucine
Linoleoylglycine
N-Acetyl-D-Glucosamine 6-Phosphate
N-glycolylneuraminic acid
N-palmitoyltaurine
Ne-acetyllysine
Oleana-1,9(11)-dien-28-oic acid, 2-cyano-3,12-dioxo-
Oleic acid
Palatinose
Pantothenate
Paxilline
Pc 34:2
Pc 36:4
Pe 34:2
Pe 36:2
Pentadecanoic acid
Pi 36:4
Pirinixic acid aminothiazole
Progesterone
Prostaglandin e1
Pyruvate
Sarcosine
sn-Glycerol 3-phosphoethanolamine
Suberic acid
Trehalose
Undecanamide, n-cyclopropyl-11-(3-hydroxy-5-pentylphenoxy)-
Valine
Verbascose
Volemitol
.beta.-estradiol 17-valerate
.gamma.-nonalactone
(-)-trans-4-[4-(4'-fluorophenyl)-3-piperidinylmethoxy]-2-methoxyphenol
(.+/-.)-cannabichromene
(+)-aphidicolin
(cis+trans)-nerodilol
(e)-4-[(1r,2s,3s,4r,8as)-2,3,4-trihydroxy-2,5,5,8a-tetramethyl-3,4,4a,6,7,8-hexahydro-1h-naphthalen-1-yl]but-3-en-2-one
1-(1z-hexadecenyl)-sn-glycero-3-phosphocholine
1-monolinoleoyl-rac-glycerol
1-oleoyl-2-palmitoyl-rac-glycerol
1-Oleoyl-sn-glycero-3-phosphocholine
1-palmitoyl-2-linoleoyl-sn-glycero-3-phosphocholine
1-palmitoyl-sn-glycero-3-phosphocholine
1-Stearoyl-sn-glycerol 3-phosphocholine(LPC(18:0))
1,2-diamino-2-methylpropane
1,2-dimethoxy-4-(2-propenyl)benzene
1,2-dioleoyl-sn-glycero-3-phosphatidylcholine
1,5-hexadien-3-ol
1,6-anhydro-.beta.-d-glucose
17-methylene-4-androsten-3-one
1h-1,2,4-triazol-3-amine
2-linoleoyl-1-palmitoyl-sn-glycero-3-phosphoethanolamine
2-oleoyl-1-palmitoyl-sn-glycero-3-phosphocholine
2'-hydroxy-4'-methoxyacetophenone
3,4-dimethylbenzaldehyde
3.beta.-tetrahydrocortisol, 3,21-diacetate
4-(2-oxo-1,2,3,4-tetrahydroquinolin-6-yl)oxycilostazol
4-aminophenol
4-aminovaleric acid betaine
4-hydroxycyclophosphamide
4-methylbenzyl alcohol
4,4'-methylenebis(2,6-di-tert-butylphenol)
5-(2-hydroxyethyl)-4-methylthiazole
5-methyl-5,6-dihydrouracil
Adenosine
Aldosterone
Asn-Asp
Benzyl nicotinate
Bergaptol
Betonicine
Biocytin
Butamifos
Carvedilol
Cellotetraose
Chlormadinone acetate
Cis-jasmone
Clethodim
Cyanazine
Daunorubicin
Desisopropyldisopyramide
Desogestrel
Diaveridine
DL-isoleucine
DL-valine
Doxorubicin
Ectoine
Eicosapentaenoic acid
Erucamide
Ethylmorphine
Exo-norborneol
Fenpropidin
Gamma-l-glutamyl-l-glutamic acid
Gln-pro
Heliotrine
Homostachydrine
Hydroxyflutamide
Imazethapyr
Indole-3-acetamide
Lauric acid leelamide
Leu-Glu-Arg
Linoleoylcarnitine
Lpc 18:1
Lpc 18:2
Lycorine
Melezitose
Methanone, (2-iodo-5-nitrophenyl)[1-[(1-methyl-2-piperidinyl)methyl]-1h-indol-3-yl]-
Monoelaidin
N-acetyl-l-aspartic acid
N-hexadecanoyl-l-homoserine lactone
N,n-dimethylformamide
N,n,n-trimethyllysine
Naproxen
Northiaden
Oleamide
Oleoyl ethylamide
Oleoyl-l-carnitine
Oxycodone
PC(16:0/16:0)
Phenanthridine
Phenylacetaldehyde
Phosphorylcholine
Phytosphingosine
Picrotin
Piperidine
Pirimicarb
Prallethrin
Prostaglandin j2
Quinate
Retinoic acid
Stachydrine
Stearidonic acid
Sulfamethazine
Thiamine
Thiamine monophosphate
Thr-Glu-Arg
Trans-3,5-dimethoxy-4-hydroxycinnamaldehyde
Urea, n-[4-chloro-3-(trifluoromethyl)phenyl]-n'-[[3-(4-fluorophenyl)-3,4-dihydro-4-oxo-2-quinazolinyl]methyl]-
1-o-octadecyl-sn-glyceryl-3-phosphorylcholine
1-stearoyl-rac-glycerol
2',6'-dihydroxy-4'-methoxyacetophenone
3-hydroxy-4-methoxybenzoic acid
3-hydroxymandelic acid
5.alpha.-cholest-7-en-3.beta.-ol
7.alpha.-hydroxy-4-cholesten-3-one
Acetaminophen
Adenine
Citrinin
Cocaine
Cyclosulfamuron
Cys-Pro-Lys
Dehydroascorbic acid
Deoxypeganine
Edaravone
Estrone sulfate
Ethyl 2,4-dihydroxy-6-methylbenzoate
Glutamic acid
Homatropine
Lobelanidine
Morphine-3-glucuronide
Myristamine oxide
N-alpha-acetyl-l-lysine
Perindopril
Pro-Asp
Pro-Glu
Pro-Thr
Retinene
Tetrandrine
Trigonelline
